# Supplementary material for: Global Plastic Industry Transition Addressing Key Drivers of the Triple Planetary Crisis
Source: Environ Sci Technol. 2025 Sep 2;59(36):19257–68. doi: 10.1021/acs.est.5c08703 (PMC12444996; doi:10.1021/acs.est.5c08703)
Supplement: Supplementary file 2 [file es5c08703_si_002.xlsx]

## Sheet: Introduction
Supporting Information 2
Global plastic industry transition addressing the triple planetary crisis
Jing Huo*1,2, Zhanyun Wang2,3, Christopher Oberschelp1,2, and Stefanie Hellweg1,2
Author Information:
1Chair of Ecological Systems Design, Institute of Environmental Engineering, ETH Zürich, 8093 Zürich, Switzerland.
2National Centre of Competence in Research (NCCR) Catalysis, ETH Zürich, 8093 Zürich, Switzerland
3Empa-Swiss Federal Laboratories for Materials Science and Technology, Technology and Society Laboratory, 9014 St. Gallen, Switzerland
Correspondence and requests for materials should be addressed to Jing Huo: jhuo@ethz.ch
This file contains production pathways for a plastic industry with minimum climate change impacts for 26 world regions and globally. It gives information regarding which technology processes are chosen and how much product is produced from the route.
For "process" and "product_name", "_fossil" denotes the carbon in the product originates from fossil resources; "_biogenic_short" denotes the carbon in the product originates from agricultural residues; "_biogenic_long" denotes the carbon in the product originates from forest residues; "_co2" denotes the carbon in the product originates from CO2 captured from other heavy industries.

## Sheet: Table S26_BRA
process	product_name	value	unit
benzene, from methanol-to-aromatics_co2	benzene_co2	0	Mt
carbon_monoxide, from co2_co2	carbon_monoxide_co2	0	Mt
ethylene, from methanol-to-olefins_co2	ethylene_co2	0	Mt
methanol, from co2 hydrogenation_co2	methanol_co2	0	Mt
propylene, from methanol-to-olefins_co2	propylene_co2	0	Mt
p-xylene, from methanol-to-aromatics_co2	p-xylene_co2	0	Mt
toluene, from methanol-to-aromatics_co2	toluene_co2	0	Mt
acetic_acid, from methanol carbonylation_co2	acetic_acid_co2	0	Mt
adipic_acid, from phenol via cyclohexanol_co2	adipic_acid_co2	0	Mt
aniline, from nitrobenzene_co2	aniline_co2	0	Mt
butene_1, from ethylene by dimerization_co2	butene_1_co2	0	Mt
chlorobenzene, from benzene and chlorine_co2	chlorobenzene_co2	0	Mt
cumene, from benzene and propylene_co2	cumene_co2	0	Mt
dinitrotoluene, from toluene by nitration_co2	dinitrotoluene_co2	0	Mt
ethylbenzene, from benzene via liquid phase alkylation_co2	ethylbenzene_co2	0	Mt
ethylene_glycol, from ethylene via eo_co2	ethylene_glycol_co2	0	Mt
ethylene_oxide, from ethylene by oxygen oxidation_co2	ethylene_oxide_co2	0	Mt
formaldehyde, from methanol_co2	formaldehyde_co2	0	Mt
gpps, by continuous bulk polymerization_co2	gpps_co2	0	Mt
hdpe, by gas phase process_co2	hdpe_co2	0	Mt
ldpe, by gas phase process_co2	ldpe_co2	0	Mt
nitrobenzene, from benzene by nitration_co2	nitrobenzene_co2	0	Mt
pet, by tpa process_co2	pet_co2	0	Mt
phenol, from cumene_co2	phenol_co2	0	Mt
polymeric_mdi, by phosgenation_co2	polymeric_mdi_co2	0	Mt
polyol_polyester, from adipic acid and deg_co2	polyol_polyester_co2	0	Mt
polyol_polyether, from po and eo by semi-continuous process_co2	polyol_polyether_co2	0	Mt
pp, by gas phase process_co2	pp_co2	0	Mt
propylene, from ethylene by dimerization and oct_co2	propylene_co2	0	Mt
propylene_oxide, by the hppo process_co2	propylene_oxide_co2	0	Mt
pur_flexible, from toluene diisocyanate and polyol_co2	pur_flexible_co2	0	Mt
pur_rigid, from polymeric MDI and polyol_co2	pur_rigid_co2	0	Mt
pvc, by suspension polymerization_co2	pvc_co2	0	Mt
styrene, from ethylbenzene by dehydrogenation_co2	styrene_co2	0	Mt
terephthalic_acid, from p-xylene by air oxidation_co2	terephthalic_acid_co2	0	Mt
toluene_diisocyanate, from dinitrotoluene by phosgenation_co2	toluene_diisocyanate_co2	0	Mt
vinyl_chloride, from ethylene by a balanced process_co2	vinyl_chloride_co2	0	Mt
diethylene_glycol, from ethylene via eo_co2	diethylene_glycol_co2	0	Mt
Buildings and construction, from hdpe_co2	buildings_and_construction_hdpe_co2	0	Mt
Buildings and construction, from ldpe_co2	buildings_and_construction_ldpe_co2	0	Mt
Buildings and construction, from pp_co2	buildings_and_construction_pp_co2	0	Mt
Buildings and construction, from gpps_co2	buildings_and_construction_gpps_co2	0	Mt
Buildings and construction, from pvc_co2	buildings_and_construction_pvc_co2	0	Mt
Buildings and construction, from pur_flexible_co2	buildings_and_construction_pur_flexible_co2	0	Mt
Buildings and construction, from pur_rigid_co2	buildings_and_construction_pur_rigid_co2	0	Mt
Medical and hygiene items, from hdpe_co2	medical_and_hygiene_items_hdpe_co2	0	Mt
Medical and hygiene items, from ldpe_co2	medical_and_hygiene_items_ldpe_co2	0	Mt
Medical and hygiene items, from pet_co2	medical_and_hygiene_items_pet_co2	0	Mt
Medical and hygiene items, from pp_co2	medical_and_hygiene_items_pp_co2	0	Mt
Medical and hygiene items, from gpps_co2	medical_and_hygiene_items_gpps_co2	0	Mt
Medical and hygiene items, from pvc_co2	medical_and_hygiene_items_pvc_co2	0	Mt
Medical and hygiene items, from pur_flexible_co2	medical_and_hygiene_items_pur_flexible_co2	0	Mt
Medical and hygiene items, from pur_rigid_co2	medical_and_hygiene_items_pur_rigid_co2	0	Mt
Rest of consumer products, from hdpe_co2	rest_of_consumer_products_hdpe_co2	0	Mt
Rest of consumer products, from ldpe_co2	rest_of_consumer_products_ldpe_co2	0	Mt
Rest of consumer products, from pet_co2	rest_of_consumer_products_pet_co2	0	Mt
Rest of consumer products, from pp_co2	rest_of_consumer_products_pp_co2	0	Mt
Rest of consumer products, from gpps_co2	rest_of_consumer_products_gpps_co2	0	Mt
Rest of consumer products, from pvc_co2	rest_of_consumer_products_pvc_co2	0	Mt
Rest of consumer products, from pur_flexible_co2	rest_of_consumer_products_pur_flexible_co2	0	Mt
Rest of consumer products, from pur_rigid_co2	rest_of_consumer_products_pur_rigid_co2	0	Mt
Electrical and electronic, from hdpe_co2	electrical_and_electronic_hdpe_co2	0	Mt
Electrical and electronic, from ldpe_co2	electrical_and_electronic_ldpe_co2	0	Mt
Electrical and electronic, from pp_co2	electrical_and_electronic_pp_co2	0	Mt
Electrical and electronic, from gpps_co2	electrical_and_electronic_gpps_co2	0	Mt
Electrical and electronic, from pvc_co2	electrical_and_electronic_pvc_co2	0	Mt
Electrical and electronic, from pur_flexible_co2	electrical_and_electronic_pur_flexible_co2	0	Mt
Electrical and electronic, from pur_rigid_co2	electrical_and_electronic_pur_rigid_co2	0	Mt
Mulch films, from ldpe_co2	mulch_films_ldpe_co2	0	Mt
Rest of other, from hdpe_co2	rest_of_other_hdpe_co2	0	Mt
Rest of other, from ldpe_co2	rest_of_other_ldpe_co2	0	Mt
Rest of other, from pp_co2	rest_of_other_pp_co2	0	Mt
Rest of other, from gpps_co2	rest_of_other_gpps_co2	0	Mt
Rest of other, from pvc_co2	rest_of_other_pvc_co2	0	Mt
Rest of other, from pur_flexible_co2	rest_of_other_pur_flexible_co2	0	Mt
Rest of other, from pur_rigid_co2	rest_of_other_pur_rigid_co2	0	Mt
Food films, from hdpe_co2	food_films_hdpe_co2	0	Mt
Food films, from ldpe_co2	food_films_ldpe_co2	0	Mt
Food films, from pet_co2	food_films_pet_co2	0	Mt
Food films, from pp_co2	food_films_pp_co2	0	Mt
Food films, from gpps_co2	food_films_gpps_co2	0	Mt
Food films, from pvc_co2	food_films_pvc_co2	0	Mt
Non-food films, from hdpe_co2	non-food_films_hdpe_co2	0	Mt
Non-food films, from ldpe_co2	non-food_films_ldpe_co2	0	Mt
Non-food films, from pet_co2	non-food_films_pet_co2	0	Mt
Non-food films, from pp_co2	non-food_films_pp_co2	0	Mt
Non-food films, from gpps_co2	non-food_films_gpps_co2	0	Mt
Non-food films, from pvc_co2	non-food_films_pvc_co2	0	Mt
Consumer non-food bags, from hdpe_co2	consumer_non-food_bags_hdpe_co2	0	Mt
Consumer non-food bags, from ldpe_co2	consumer_non-food_bags_ldpe_co2	0	Mt
Beverage bottles, from hdpe_co2	beverage_bottles_hdpe_co2	0	Mt
Beverage bottles, from pet_co2	beverage_bottles_pet_co2	0	Mt
Beverage bottles, from pp_co2	beverage_bottles_pp_co2	0	Mt
Containers for food, from hdpe_co2	containers_for_food_hdpe_co2	0	Mt
Containers for food, from ldpe_co2	containers_for_food_ldpe_co2	0	Mt
Containers for food, from pet_co2	containers_for_food_pet_co2	0	Mt
Containers for food, from pp_co2	containers_for_food_pp_co2	0	Mt
Containers for food, from gpps_co2	containers_for_food_gpps_co2	0	Mt
Containers for food, from pvc_co2	containers_for_food_pvc_co2	0	Mt
Containers for non-food, from hdpe_co2	containers_for_non-food_hdpe_co2	0	Mt
Containers for non-food, from ldpe_co2	containers_for_non-food_ldpe_co2	0	Mt
Containers for non-food, from pet_co2	containers_for_non-food_pet_co2	0	Mt
Containers for non-food, from pp_co2	containers_for_non-food_pp_co2	0	Mt
Containers for non-food, from gpps_co2	containers_for_non-food_gpps_co2	0	Mt
Containers for non-food, from pvc_co2	containers_for_non-food_pvc_co2	0	Mt
Other food packaging, from hdpe_co2	other_food_packaging_hdpe_co2	0	Mt
Other food packaging, from ldpe_co2	other_food_packaging_ldpe_co2	0	Mt
Other food packaging, from pet_co2	other_food_packaging_pet_co2	0	Mt
Other food packaging, from pp_co2	other_food_packaging_pp_co2	0	Mt
Other food packaging, from gpps_co2	other_food_packaging_gpps_co2	0	Mt
Other food packaging, from pvc_co2	other_food_packaging_pvc_co2	0	Mt
Rest of packaging, from hdpe_co2	rest_of_packaging_hdpe_co2	0	Mt
Rest of packaging, from ldpe_co2	rest_of_packaging_ldpe_co2	0	Mt
Rest of packaging, from pet_co2	rest_of_packaging_pet_co2	0	Mt
Rest of packaging, from pp_co2	rest_of_packaging_pp_co2	0	Mt
Rest of packaging, from gpps_co2	rest_of_packaging_gpps_co2	0	Mt
Rest of packaging, from pvc_co2	rest_of_packaging_pvc_co2	0	Mt
Rest of packaging, from pur_flexible_co2	rest_of_packaging_pur_flexible_co2	0	Mt
Rest of packaging, from pur_rigid_co2	rest_of_packaging_pur_rigid_co2	0	Mt
Textiles, from hdpe_co2	textiles_hdpe_co2	0	Mt
Textiles, from pet_co2	textiles_pet_co2	0	Mt
Textiles, from pp_co2	textiles_pp_co2	0	Mt
Transportation, from hdpe_co2	transportation_hdpe_co2	0	Mt
Transportation, from ldpe_co2	transportation_ldpe_co2	0	Mt
Transportation, from pp_co2	transportation_pp_co2	0	Mt
Transportation, from pvc_co2	transportation_pvc_co2	0	Mt
Transportation, from pur_flexible_co2	transportation_pur_flexible_co2	0	Mt
Transportation, from pur_rigid_co2	transportation_pur_rigid_co2	0	Mt
hdpe_mr, from mechanical recycling_co2	hdpe_mr_co2	0	Mt
ldpe_mr, from mechanical recycling_co2	ldpe_mr_co2	0	Mt
pet_mr, from mechanical recycling_co2	pet_mr_co2	0	Mt
pp_mr, from mechanical recycling_co2	pp_mr_co2	0	Mt
gpps_mr, from mechanical recycling_co2	gpps_mr_co2	0	Mt
pvc_mr, from mechanical recycling_co2	pvc_mr_co2	0	Mt
Buildings and construction, from hdpe_mr_co2	buildings_and_construction_hdpe_mr_co2	0	Mt
Buildings and construction, from ldpe_mr_co2	buildings_and_construction_ldpe_mr_co2	0	Mt
Buildings and construction, from pp_mr_co2	buildings_and_construction_pp_mr_co2	0	Mt
Buildings and construction, from gpps_mr_co2	buildings_and_construction_gpps_mr_co2	0	Mt
Buildings and construction, from pvc_mr_co2	buildings_and_construction_pvc_mr_co2	0	Mt
Medical and hygiene items, from hdpe_mr_co2	medical_and_hygiene_items_hdpe_mr_co2	0	Mt
Medical and hygiene items, from ldpe_mr_co2	medical_and_hygiene_items_ldpe_mr_co2	0	Mt
Medical and hygiene items, from pet_mr_co2	medical_and_hygiene_items_pet_mr_co2	0	Mt
Medical and hygiene items, from pp_mr_co2	medical_and_hygiene_items_pp_mr_co2	0	Mt
Medical and hygiene items, from gpps_mr_co2	medical_and_hygiene_items_gpps_mr_co2	0	Mt
Medical and hygiene items, from pvc_mr_co2	medical_and_hygiene_items_pvc_mr_co2	0	Mt
Rest of consumer products, from hdpe_mr_co2	rest_of_consumer_products_hdpe_mr_co2	0	Mt
Rest of consumer products, from ldpe_mr_co2	rest_of_consumer_products_ldpe_mr_co2	0	Mt
Rest of consumer products, from pet_mr_co2	rest_of_consumer_products_pet_mr_co2	0	Mt
Rest of consumer products, from pp_mr_co2	rest_of_consumer_products_pp_mr_co2	0	Mt
Rest of consumer products, from gpps_mr_co2	rest_of_consumer_products_gpps_mr_co2	0	Mt
Rest of consumer products, from pvc_mr_co2	rest_of_consumer_products_pvc_mr_co2	0	Mt
Electrical and electronic, from hdpe_mr_co2	electrical_and_electronic_hdpe_mr_co2	0	Mt
Electrical and electronic, from ldpe_mr_co2	electrical_and_electronic_ldpe_mr_co2	0	Mt
Electrical and electronic, from pp_mr_co2	electrical_and_electronic_pp_mr_co2	0	Mt
Electrical and electronic, from gpps_mr_co2	electrical_and_electronic_gpps_mr_co2	0	Mt
Electrical and electronic, from pvc_mr_co2	electrical_and_electronic_pvc_mr_co2	0	Mt
Mulch films, from ldpe_mr_co2	mulch_films_ldpe_mr_co2	0	Mt
Rest of other, from hdpe_mr_co2	rest_of_other_hdpe_mr_co2	0	Mt
Rest of other, from ldpe_mr_co2	rest_of_other_ldpe_mr_co2	0	Mt
Rest of other, from pp_mr_co2	rest_of_other_pp_mr_co2	0	Mt
Rest of other, from gpps_mr_co2	rest_of_other_gpps_mr_co2	0	Mt
Rest of other, from pvc_mr_co2	rest_of_other_pvc_mr_co2	0	Mt
Food films, from hdpe_mr_co2	food_films_hdpe_mr_co2	0	Mt
Food films, from ldpe_mr_co2	food_films_ldpe_mr_co2	0	Mt
Food films, from pet_mr_co2	food_films_pet_mr_co2	0	Mt
Food films, from pp_mr_co2	food_films_pp_mr_co2	0	Mt
Food films, from gpps_mr_co2	food_films_gpps_mr_co2	0	Mt
Food films, from pvc_mr_co2	food_films_pvc_mr_co2	0	Mt
Non-food films, from hdpe_mr_co2	non-food_films_hdpe_mr_co2	0	Mt
Non-food films, from ldpe_mr_co2	non-food_films_ldpe_mr_co2	0	Mt
Non-food films, from pet_mr_co2	non-food_films_pet_mr_co2	0	Mt
Non-food films, from pp_mr_co2	non-food_films_pp_mr_co2	0	Mt
Non-food films, from gpps_mr_co2	non-food_films_gpps_mr_co2	0	Mt
Non-food films, from pvc_mr_co2	non-food_films_pvc_mr_co2	0	Mt
Consumer non-food bags, from hdpe_mr_co2	consumer_non-food_bags_hdpe_mr_co2	0	Mt
Consumer non-food bags, from ldpe_mr_co2	consumer_non-food_bags_ldpe_mr_co2	0	Mt
Beverage bottles, from hdpe_mr_co2	beverage_bottles_hdpe_mr_co2	0	Mt
Beverage bottles, from pet_mr_co2	beverage_bottles_pet_mr_co2	0	Mt
Beverage bottles, from pp_mr_co2	beverage_bottles_pp_mr_co2	0	Mt
Containers for food, from hdpe_mr_co2	containers_for_food_hdpe_mr_co2	0	Mt
Containers for food, from ldpe_mr_co2	containers_for_food_ldpe_mr_co2	0	Mt
Containers for food, from pet_mr_co2	containers_for_food_pet_mr_co2	0	Mt
Containers for food, from pp_mr_co2	containers_for_food_pp_mr_co2	0	Mt
Containers for food, from gpps_mr_co2	containers_for_food_gpps_mr_co2	0	Mt
Containers for food, from pvc_mr_co2	containers_for_food_pvc_mr_co2	0	Mt
Containers for non-food, from hdpe_mr_co2	containers_for_non-food_hdpe_mr_co2	0	Mt
Containers for non-food, from ldpe_mr_co2	containers_for_non-food_ldpe_mr_co2	0	Mt
Containers for non-food, from pet_mr_co2	containers_for_non-food_pet_mr_co2	0	Mt
Containers for non-food, from pp_mr_co2	containers_for_non-food_pp_mr_co2	0	Mt
Containers for non-food, from gpps_mr_co2	containers_for_non-food_gpps_mr_co2	0	Mt
Containers for non-food, from pvc_mr_co2	containers_for_non-food_pvc_mr_co2	0	Mt
Other food packaging, from hdpe_mr_co2	other_food_packaging_hdpe_mr_co2	0	Mt
Other food packaging, from ldpe_mr_co2	other_food_packaging_ldpe_mr_co2	0	Mt
Other food packaging, from pet_mr_co2	other_food_packaging_pet_mr_co2	0	Mt
Other food packaging, from pp_mr_co2	other_food_packaging_pp_mr_co2	0	Mt
Other food packaging, from gpps_mr_co2	other_food_packaging_gpps_mr_co2	0	Mt
Other food packaging, from pvc_mr_co2	other_food_packaging_pvc_mr_co2	0	Mt
Rest of packaging, from hdpe_mr_co2	rest_of_packaging_hdpe_mr_co2	0	Mt
Rest of packaging, from ldpe_mr_co2	rest_of_packaging_ldpe_mr_co2	0	Mt
Rest of packaging, from pet_mr_co2	rest_of_packaging_pet_mr_co2	0	Mt
Rest of packaging, from pp_mr_co2	rest_of_packaging_pp_mr_co2	0	Mt
Rest of packaging, from gpps_mr_co2	rest_of_packaging_gpps_mr_co2	0	Mt
Rest of packaging, from pvc_mr_co2	rest_of_packaging_pvc_mr_co2	0	Mt
Textiles, from hdpe_mr_co2	textiles_hdpe_mr_co2	0	Mt
Textiles, from pet_mr_co2	textiles_pet_mr_co2	0	Mt
Textiles, from pp_mr_co2	textiles_pp_mr_co2	0	Mt
Transportation, from hdpe_mr_co2	transportation_hdpe_mr_co2	0	Mt
Transportation, from ldpe_mr_co2	transportation_ldpe_mr_co2	0	Mt
Transportation, from pp_mr_co2	transportation_pp_mr_co2	0	Mt
Transportation, from pvc_mr_co2	transportation_pvc_mr_co2	0	Mt
methanol, from pp_waste gasification_co2	methanol_co2	0	Mt
methanol, from ldpe_waste gasification_co2	methanol_co2	0	Mt
methanol, from hdpe_waste gasification_co2	methanol_co2	0	Mt
methanol, from gpps_waste gasification_co2	methanol_co2	0	Mt
1,4-BDO, from glucose fermentation, according to Leiva2023_biogenic_long	bdo_14_biogenic_long	0	Mt
benzene, from methanol-to-aromatics_biogenic_long	benzene_biogenic_long	0	Mt
butadiene, from ethanol to butadiene process_biogenic_long	butadiene_biogenic_long	0	Mt
carbon_monoxide, from partial condensation of syngas_biogenic_long	carbon_monoxide_biogenic_long	0	Mt
cellulose, from organosolv pre-treatment of forest residue, according to Nitzsche2016_biogenic_long	cellulose_biogenic_long	0	Mt
ethanol, from liquid hot water pre-treatment of forest residue, according to LiuF2021_biogenic_long	ethanol_biogenic_long	0	Mt
ethylene, from methanol-to-olefins_biogenic_long	ethylene_biogenic_long	0	Mt
fdca, from cellulose via HMF_biogenic_long	fdca_biogenic_long	0	Mt
glucose, from organosolv pre-treatment of forest residue, according to Nitzsche2016_biogenic_long	glucose_biogenic_long	0	Mt
lactic acid, from steam explosion pre-treatment of forest residue, according to Mandegari2018_biogenic_long	lactic_acid_biogenic_long	0	Mt
methanol, from co2 hydrogenation_biogenic_long	methanol_biogenic_long	0	Mt
pbs, from 1,4-BDO and succinic acid_biogenic_long	pbs_biogenic_long	0	Mt
phb, from glucose fermentation_biogenic_long	phb_biogenic_long	0	Mt
propylene, from methanol-to-olefins_biogenic_long	propylene_biogenic_long	0	Mt
p-xylene, from methanol-to-aromatics_biogenic_long	p-xylene_biogenic_long	0	Mt
succinic acid, from glucose, according to Leiva2023_biogenic_long	succinic_acid_biogenic_long	0	Mt
syngas, from forest residue gasification_biogenic_long	syngas_2_to_1_biogenic_long	0	Mt
tetrahydrofuran, from 1,4-BDO dehydrogenation_biogenic_long	tetrahydrofuran_biogenic_long	0	Mt
toluene, from methanol-to-aromatics_biogenic_long	toluene_biogenic_long	0	Mt
trimethylamine, from methanol and ammonia, mass balance only_biogenic_long	trimethylamine_biogenic_long	0	Mt
methanol, from forest residue gasification, with co2 capture, according to Charalambous_biogenic_long	methanol_biogenic_long	0	Mt
acetic_acid, from methanol carbonylation_biogenic_long	acetic_acid_biogenic_long	0	Mt
adipic_acid, from phenol via cyclohexanol_biogenic_long	adipic_acid_biogenic_long	0	Mt
aniline, from nitrobenzene_biogenic_long	aniline_biogenic_long	0	Mt
butene_1, from ethylene by dimerization_biogenic_long	butene_1_biogenic_long	0	Mt
chlorobenzene, from benzene and chlorine_biogenic_long	chlorobenzene_biogenic_long	0	Mt
cumene, from benzene and propylene_biogenic_long	cumene_biogenic_long	0	Mt
dinitrotoluene, from toluene by nitration_biogenic_long	dinitrotoluene_biogenic_long	0	Mt
ethylbenzene, from benzene via liquid phase alkylation_biogenic_long	ethylbenzene_biogenic_long	0	Mt
ethylene, from ethanol dehydration_biogenic_long	ethylene_biogenic_long	0	Mt
ethylene_glycol, from ethylene via eo_biogenic_long	ethylene_glycol_biogenic_long	0	Mt
ethylene_oxide, from ethylene by oxygen oxidation_biogenic_long	ethylene_oxide_biogenic_long	0	Mt
formaldehyde, from methanol_biogenic_long	formaldehyde_biogenic_long	0	Mt
gpps, by continuous bulk polymerization_biogenic_long	gpps_biogenic_long	0	Mt
hdpe, by gas phase process_biogenic_long	hdpe_biogenic_long	0	Mt
hips, by continuous bulk polymerization_biogenic_long	hips_biogenic_long	0	Mt
ldpe, by gas phase process_biogenic_long	ldpe_biogenic_long	0	Mt
nitrobenzene, from benzene by nitration_biogenic_long	nitrobenzene_biogenic_long	0	Mt
pbat, from aliphatic aromatic copolyester process_biogenic_long	pbat_biogenic_long	0	Mt
pef, from fdca_biogenic_long	pef_biogenic_long	0	Mt
pet, by tpa process_biogenic_long	pet_biogenic_long	0	Mt
phenol, from cumene_biogenic_long	phenol_biogenic_long	0	Mt
pla, by ring-opening polymerization_biogenic_long	pla_biogenic_long	0	Mt
polybutadiene, by solution process_biogenic_long	polybutadiene_biogenic_long	0	Mt
polymeric_mdi, by phosgenation_biogenic_long	polymeric_mdi_biogenic_long	0	Mt
polyol_polyester, from adipic acid and deg_biogenic_long	polyol_polyester_biogenic_long	0	Mt
polyol_polyether, from po and eo by semi-continuous process_biogenic_long	polyol_polyether_biogenic_long	0	Mt
pp, by gas phase process_biogenic_long	pp_biogenic_long	0	Mt
propylene, from ethylene by dimerization and oct_biogenic_long	propylene_biogenic_long	0	Mt
propylene_oxide, by the hppo process_biogenic_long	propylene_oxide_biogenic_long	0	Mt
pur_flexible, from toluene diisocyanate and polyol_biogenic_long	pur_flexible_biogenic_long	0	Mt
pur_rigid, from polymeric MDI and polyol_biogenic_long	pur_rigid_biogenic_long	0	Mt
pvc, by suspension polymerization_biogenic_long	pvc_biogenic_long	0	Mt
styrene, from ethylbenzene by dehydrogenation_biogenic_long	styrene_biogenic_long	0	Mt
terephthalic_acid, from p-xylene by air oxidation_biogenic_long	terephthalic_acid_biogenic_long	0	Mt
toluene_diisocyanate, from dinitrotoluene by phosgenation_biogenic_long	toluene_diisocyanate_biogenic_long	0	Mt
vinyl_chloride, from ethylene by a balanced process_biogenic_long	vinyl_chloride_biogenic_long	0	Mt
diethylene_glycol, from ethylene via eo_biogenic_long	diethylene_glycol_biogenic_long	0	Mt
Buildings and construction, from hdpe_biogenic_long	buildings_and_construction_hdpe_biogenic_long	0	Mt
Buildings and construction, from ldpe_biogenic_long	buildings_and_construction_ldpe_biogenic_long	0	Mt
Buildings and construction, from pp_biogenic_long	buildings_and_construction_pp_biogenic_long	0	Mt
Buildings and construction, from gpps_biogenic_long	buildings_and_construction_gpps_biogenic_long	0	Mt
Buildings and construction, from pvc_biogenic_long	buildings_and_construction_pvc_biogenic_long	0	Mt
Buildings and construction, from pur_flexible_biogenic_long	buildings_and_construction_pur_flexible_biogenic_long	0	Mt
Buildings and construction, from pur_rigid_biogenic_long	buildings_and_construction_pur_rigid_biogenic_long	0	Mt
Medical and hygiene items, from hdpe_biogenic_long	medical_and_hygiene_items_hdpe_biogenic_long	0	Mt
Medical and hygiene items, from ldpe_biogenic_long	medical_and_hygiene_items_ldpe_biogenic_long	0	Mt
Medical and hygiene items, from pet_biogenic_long	medical_and_hygiene_items_pet_biogenic_long	0	Mt
Medical and hygiene items, from pp_biogenic_long	medical_and_hygiene_items_pp_biogenic_long	0	Mt
Medical and hygiene items, from gpps_biogenic_long	medical_and_hygiene_items_gpps_biogenic_long	0	Mt
Medical and hygiene items, from pvc_biogenic_long	medical_and_hygiene_items_pvc_biogenic_long	0	Mt
Medical and hygiene items, from hips_biogenic_long	medical_and_hygiene_items_hips_biogenic_long	0	Mt
Medical and hygiene items, from pur_flexible_biogenic_long	medical_and_hygiene_items_pur_flexible_biogenic_long	0	Mt
Medical and hygiene items, from pur_rigid_biogenic_long	medical_and_hygiene_items_pur_rigid_biogenic_long	0	Mt
Rest of consumer products, from hdpe_biogenic_long	rest_of_consumer_products_hdpe_biogenic_long	0	Mt
Rest of consumer products, from ldpe_biogenic_long	rest_of_consumer_products_ldpe_biogenic_long	0	Mt
Rest of consumer products, from pet_biogenic_long	rest_of_consumer_products_pet_biogenic_long	0	Mt
Rest of consumer products, from pp_biogenic_long	rest_of_consumer_products_pp_biogenic_long	0	Mt
Rest of consumer products, from gpps_biogenic_long	rest_of_consumer_products_gpps_biogenic_long	0	Mt
Rest of consumer products, from pvc_biogenic_long	rest_of_consumer_products_pvc_biogenic_long	0	Mt
Rest of consumer products, from hips_biogenic_long	rest_of_consumer_products_hips_biogenic_long	0	Mt
Rest of consumer products, from pur_flexible_biogenic_long	rest_of_consumer_products_pur_flexible_biogenic_long	0	Mt
Rest of consumer products, from pur_rigid_biogenic_long	rest_of_consumer_products_pur_rigid_biogenic_long	0	Mt
Electrical and electronic, from hdpe_biogenic_long	electrical_and_electronic_hdpe_biogenic_long	0	Mt
Electrical and electronic, from ldpe_biogenic_long	electrical_and_electronic_ldpe_biogenic_long	0	Mt
Electrical and electronic, from pp_biogenic_long	electrical_and_electronic_pp_biogenic_long	0	Mt
Electrical and electronic, from gpps_biogenic_long	electrical_and_electronic_gpps_biogenic_long	0	Mt
Electrical and electronic, from pvc_biogenic_long	electrical_and_electronic_pvc_biogenic_long	0	Mt
Electrical and electronic, from hips_biogenic_long	electrical_and_electronic_hips_biogenic_long	0	Mt
Electrical and electronic, from pur_flexible_biogenic_long	electrical_and_electronic_pur_flexible_biogenic_long	0	Mt
Electrical and electronic, from pur_rigid_biogenic_long	electrical_and_electronic_pur_rigid_biogenic_long	0	Mt
Mulch films, from ldpe_biogenic_long	mulch_films_ldpe_biogenic_long	0	Mt
Rest of other, from hdpe_biogenic_long	rest_of_other_hdpe_biogenic_long	0	Mt
Rest of other, from ldpe_biogenic_long	rest_of_other_ldpe_biogenic_long	0	Mt
Rest of other, from pp_biogenic_long	rest_of_other_pp_biogenic_long	0	Mt
Rest of other, from gpps_biogenic_long	rest_of_other_gpps_biogenic_long	0	Mt
Rest of other, from pvc_biogenic_long	rest_of_other_pvc_biogenic_long	0	Mt
Rest of other, from hips_biogenic_long	rest_of_other_hips_biogenic_long	0	Mt
Rest of other, from pur_flexible_biogenic_long	rest_of_other_pur_flexible_biogenic_long	0	Mt
Rest of other, from pur_rigid_biogenic_long	rest_of_other_pur_rigid_biogenic_long	0	Mt
Food films, from hdpe_biogenic_long	food_films_hdpe_biogenic_long	0	Mt
Food films, from ldpe_biogenic_long	food_films_ldpe_biogenic_long	0	Mt
Food films, from pet_biogenic_long	food_films_pet_biogenic_long	0	Mt
Food films, from pp_biogenic_long	food_films_pp_biogenic_long	0	Mt
Food films, from gpps_biogenic_long	food_films_gpps_biogenic_long	0	Mt
Food films, from pvc_biogenic_long	food_films_pvc_biogenic_long	0	Mt
Non-food films, from hdpe_biogenic_long	non-food_films_hdpe_biogenic_long	0	Mt
Non-food films, from ldpe_biogenic_long	non-food_films_ldpe_biogenic_long	0	Mt
Non-food films, from pet_biogenic_long	non-food_films_pet_biogenic_long	0	Mt
Non-food films, from pp_biogenic_long	non-food_films_pp_biogenic_long	0	Mt
Non-food films, from gpps_biogenic_long	non-food_films_gpps_biogenic_long	0	Mt
Non-food films, from pvc_biogenic_long	non-food_films_pvc_biogenic_long	0	Mt
Consumer non-food bags, from hdpe_biogenic_long	consumer_non-food_bags_hdpe_biogenic_long	0	Mt
Consumer non-food bags, from ldpe_biogenic_long	consumer_non-food_bags_ldpe_biogenic_long	0	Mt
Beverage bottles, from hdpe_biogenic_long	beverage_bottles_hdpe_biogenic_long	0	Mt
Beverage bottles, from pet_biogenic_long	beverage_bottles_pet_biogenic_long	0	Mt
Beverage bottles, from pp_biogenic_long	beverage_bottles_pp_biogenic_long	0	Mt
Containers for food, from hdpe_biogenic_long	containers_for_food_hdpe_biogenic_long	0	Mt
Containers for food, from ldpe_biogenic_long	containers_for_food_ldpe_biogenic_long	0	Mt
Containers for food, from pet_biogenic_long	containers_for_food_pet_biogenic_long	0	Mt
Containers for food, from pp_biogenic_long	containers_for_food_pp_biogenic_long	0	Mt
Containers for food, from gpps_biogenic_long	containers_for_food_gpps_biogenic_long	0	Mt
Containers for food, from pvc_biogenic_long	containers_for_food_pvc_biogenic_long	0	Mt
Containers for non-food, from hdpe_biogenic_long	containers_for_non-food_hdpe_biogenic_long	0	Mt
Containers for non-food, from ldpe_biogenic_long	containers_for_non-food_ldpe_biogenic_long	0	Mt
Containers for non-food, from pet_biogenic_long	containers_for_non-food_pet_biogenic_long	0	Mt
Containers for non-food, from pp_biogenic_long	containers_for_non-food_pp_biogenic_long	0	Mt
Containers for non-food, from gpps_biogenic_long	containers_for_non-food_gpps_biogenic_long	0	Mt
Containers for non-food, from pvc_biogenic_long	containers_for_non-food_pvc_biogenic_long	0	Mt
Other food packaging, from hdpe_biogenic_long	other_food_packaging_hdpe_biogenic_long	0	Mt
Other food packaging, from ldpe_biogenic_long	other_food_packaging_ldpe_biogenic_long	0	Mt
Other food packaging, from pet_biogenic_long	other_food_packaging_pet_biogenic_long	0	Mt
Other food packaging, from pp_biogenic_long	other_food_packaging_pp_biogenic_long	0	Mt
Other food packaging, from gpps_biogenic_long	other_food_packaging_gpps_biogenic_long	0	Mt
Other food packaging, from pvc_biogenic_long	other_food_packaging_pvc_biogenic_long	0	Mt
Rest of packaging, from hdpe_biogenic_long	rest_of_packaging_hdpe_biogenic_long	0	Mt
Rest of packaging, from ldpe_biogenic_long	rest_of_packaging_ldpe_biogenic_long	0	Mt
Rest of packaging, from pet_biogenic_long	rest_of_packaging_pet_biogenic_long	0	Mt
Rest of packaging, from pp_biogenic_long	rest_of_packaging_pp_biogenic_long	0	Mt
Rest of packaging, from gpps_biogenic_long	rest_of_packaging_gpps_biogenic_long	0	Mt
Rest of packaging, from pvc_biogenic_long	rest_of_packaging_pvc_biogenic_long	0	Mt
Rest of packaging, from pur_flexible_biogenic_long	rest_of_packaging_pur_flexible_biogenic_long	0	Mt
Rest of packaging, from pur_rigid_biogenic_long	rest_of_packaging_pur_rigid_biogenic_long	0	Mt
Textiles, from hdpe_biogenic_long	textiles_hdpe_biogenic_long	0	Mt
Textiles, from pet_biogenic_long	textiles_pet_biogenic_long	0	Mt
Textiles, from pp_biogenic_long	textiles_pp_biogenic_long	0	Mt
Transportation, from hdpe_biogenic_long	transportation_hdpe_biogenic_long	0	Mt
Transportation, from ldpe_biogenic_long	transportation_ldpe_biogenic_long	0	Mt
Transportation, from pp_biogenic_long	transportation_pp_biogenic_long	0	Mt
Transportation, from pvc_biogenic_long	transportation_pvc_biogenic_long	0	Mt
Transportation, from pur_flexible_biogenic_long	transportation_pur_flexible_biogenic_long	0	Mt
Transportation, from pur_rigid_biogenic_long	transportation_pur_rigid_biogenic_long	0	Mt
hdpe_mr, from mechanical recycling_biogenic_long	hdpe_mr_biogenic_long	0	Mt
ldpe_mr, from mechanical recycling_biogenic_long	ldpe_mr_biogenic_long	0	Mt
pet_mr, from mechanical recycling_biogenic_long	pet_mr_biogenic_long	0	Mt
pp_mr, from mechanical recycling_biogenic_long	pp_mr_biogenic_long	0	Mt
gpps_mr, from mechanical recycling_biogenic_long	gpps_mr_biogenic_long	0	Mt
pvc_mr, from mechanical recycling_biogenic_long	pvc_mr_biogenic_long	0	Mt
hips_mr, from mechanical recycling_biogenic_long	hips_mr_biogenic_long	0	Mt
Buildings and construction, from hdpe_mr_biogenic_long	buildings_and_construction_hdpe_mr_biogenic_long	0	Mt
Buildings and construction, from ldpe_mr_biogenic_long	buildings_and_construction_ldpe_mr_biogenic_long	0	Mt
Buildings and construction, from pp_mr_biogenic_long	buildings_and_construction_pp_mr_biogenic_long	0	Mt
Buildings and construction, from gpps_mr_biogenic_long	buildings_and_construction_gpps_mr_biogenic_long	0	Mt
Buildings and construction, from pvc_mr_biogenic_long	buildings_and_construction_pvc_mr_biogenic_long	0	Mt
Medical and hygiene items, from hdpe_mr_biogenic_long	medical_and_hygiene_items_hdpe_mr_biogenic_long	0	Mt
Medical and hygiene items, from ldpe_mr_biogenic_long	medical_and_hygiene_items_ldpe_mr_biogenic_long	0	Mt
Medical and hygiene items, from pet_mr_biogenic_long	medical_and_hygiene_items_pet_mr_biogenic_long	0	Mt
Medical and hygiene items, from pp_mr_biogenic_long	medical_and_hygiene_items_pp_mr_biogenic_long	0	Mt
Medical and hygiene items, from gpps_mr_biogenic_long	medical_and_hygiene_items_gpps_mr_biogenic_long	0	Mt
Medical and hygiene items, from pvc_mr_biogenic_long	medical_and_hygiene_items_pvc_mr_biogenic_long	0	Mt
Medical and hygiene items, from hips_mr_biogenic_long	medical_and_hygiene_items_hips_mr_biogenic_long	0	Mt
Rest of consumer products, from hdpe_mr_biogenic_long	rest_of_consumer_products_hdpe_mr_biogenic_long	0	Mt
Rest of consumer products, from ldpe_mr_biogenic_long	rest_of_consumer_products_ldpe_mr_biogenic_long	0	Mt
Rest of consumer products, from pet_mr_biogenic_long	rest_of_consumer_products_pet_mr_biogenic_long	0	Mt
Rest of consumer products, from pp_mr_biogenic_long	rest_of_consumer_products_pp_mr_biogenic_long	0	Mt
Rest of consumer products, from gpps_mr_biogenic_long	rest_of_consumer_products_gpps_mr_biogenic_long	0	Mt
Rest of consumer products, from pvc_mr_biogenic_long	rest_of_consumer_products_pvc_mr_biogenic_long	0	Mt
Rest of consumer products, from hips_mr_biogenic_long	rest_of_consumer_products_hips_mr_biogenic_long	0	Mt
Electrical and electronic, from hdpe_mr_biogenic_long	electrical_and_electronic_hdpe_mr_biogenic_long	0	Mt
Electrical and electronic, from ldpe_mr_biogenic_long	electrical_and_electronic_ldpe_mr_biogenic_long	0	Mt
Electrical and electronic, from pp_mr_biogenic_long	electrical_and_electronic_pp_mr_biogenic_long	0	Mt
Electrical and electronic, from gpps_mr_biogenic_long	electrical_and_electronic_gpps_mr_biogenic_long	0	Mt
Electrical and electronic, from pvc_mr_biogenic_long	electrical_and_electronic_pvc_mr_biogenic_long	0	Mt
Electrical and electronic, from hips_mr_biogenic_long	electrical_and_electronic_hips_mr_biogenic_long	0	Mt
Mulch films, from ldpe_mr_biogenic_long	mulch_films_ldpe_mr_biogenic_long	0	Mt
Rest of other, from hdpe_mr_biogenic_long	rest_of_other_hdpe_mr_biogenic_long	0	Mt
Rest of other, from ldpe_mr_biogenic_long	rest_of_other_ldpe_mr_biogenic_long	0	Mt
Rest of other, from pp_mr_biogenic_long	rest_of_other_pp_mr_biogenic_long	0	Mt
Rest of other, from gpps_mr_biogenic_long	rest_of_other_gpps_mr_biogenic_long	0	Mt
Rest of other, from pvc_mr_biogenic_long	rest_of_other_pvc_mr_biogenic_long	0	Mt
Rest of other, from hips_mr_biogenic_long	rest_of_other_hips_mr_biogenic_long	0	Mt
Food films, from hdpe_mr_biogenic_long	food_films_hdpe_mr_biogenic_long	0	Mt
Food films, from ldpe_mr_biogenic_long	food_films_ldpe_mr_biogenic_long	0	Mt
Food films, from pet_mr_biogenic_long	food_films_pet_mr_biogenic_long	0	Mt
Food films, from pp_mr_biogenic_long	food_films_pp_mr_biogenic_long	0	Mt
Food films, from gpps_mr_biogenic_long	food_films_gpps_mr_biogenic_long	0	Mt
Food films, from pvc_mr_biogenic_long	food_films_pvc_mr_biogenic_long	0	Mt
Non-food films, from hdpe_mr_biogenic_long	non-food_films_hdpe_mr_biogenic_long	0	Mt
Non-food films, from ldpe_mr_biogenic_long	non-food_films_ldpe_mr_biogenic_long	0	Mt
Non-food films, from pet_mr_biogenic_long	non-food_films_pet_mr_biogenic_long	0	Mt
Non-food films, from pp_mr_biogenic_long	non-food_films_pp_mr_biogenic_long	0	Mt
Non-food films, from gpps_mr_biogenic_long	non-food_films_gpps_mr_biogenic_long	0	Mt
Non-food films, from pvc_mr_biogenic_long	non-food_films_pvc_mr_biogenic_long	0	Mt
Consumer non-food bags, from hdpe_mr_biogenic_long	consumer_non-food_bags_hdpe_mr_biogenic_long	0	Mt
Consumer non-food bags, from ldpe_mr_biogenic_long	consumer_non-food_bags_ldpe_mr_biogenic_long	0	Mt
Beverage bottles, from hdpe_mr_biogenic_long	beverage_bottles_hdpe_mr_biogenic_long	0	Mt
Beverage bottles, from pet_mr_biogenic_long	beverage_bottles_pet_mr_biogenic_long	0	Mt
Beverage bottles, from pp_mr_biogenic_long	beverage_bottles_pp_mr_biogenic_long	0	Mt
Containers for food, from hdpe_mr_biogenic_long	containers_for_food_hdpe_mr_biogenic_long	0	Mt
Containers for food, from ldpe_mr_biogenic_long	containers_for_food_ldpe_mr_biogenic_long	0	Mt
Containers for food, from pet_mr_biogenic_long	containers_for_food_pet_mr_biogenic_long	0	Mt
Containers for food, from pp_mr_biogenic_long	containers_for_food_pp_mr_biogenic_long	0	Mt
Containers for food, from gpps_mr_biogenic_long	containers_for_food_gpps_mr_biogenic_long	0	Mt
Containers for food, from pvc_mr_biogenic_long	containers_for_food_pvc_mr_biogenic_long	0	Mt
Containers for non-food, from hdpe_mr_biogenic_long	containers_for_non-food_hdpe_mr_biogenic_long	0	Mt
Containers for non-food, from ldpe_mr_biogenic_long	containers_for_non-food_ldpe_mr_biogenic_long	0	Mt
Containers for non-food, from pet_mr_biogenic_long	containers_for_non-food_pet_mr_biogenic_long	0	Mt
Containers for non-food, from pp_mr_biogenic_long	containers_for_non-food_pp_mr_biogenic_long	0	Mt
Containers for non-food, from gpps_mr_biogenic_long	containers_for_non-food_gpps_mr_biogenic_long	0	Mt
Containers for non-food, from pvc_mr_biogenic_long	containers_for_non-food_pvc_mr_biogenic_long	0	Mt
Other food packaging, from hdpe_mr_biogenic_long	other_food_packaging_hdpe_mr_biogenic_long	0	Mt
Other food packaging, from ldpe_mr_biogenic_long	other_food_packaging_ldpe_mr_biogenic_long	0	Mt
Other food packaging, from pet_mr_biogenic_long	other_food_packaging_pet_mr_biogenic_long	0	Mt
Other food packaging, from pp_mr_biogenic_long	other_food_packaging_pp_mr_biogenic_long	0	Mt
Other food packaging, from gpps_mr_biogenic_long	other_food_packaging_gpps_mr_biogenic_long	0	Mt
Other food packaging, from pvc_mr_biogenic_long	other_food_packaging_pvc_mr_biogenic_long	0	Mt
Rest of packaging, from hdpe_mr_biogenic_long	rest_of_packaging_hdpe_mr_biogenic_long	0	Mt
Rest of packaging, from ldpe_mr_biogenic_long	rest_of_packaging_ldpe_mr_biogenic_long	0	Mt
Rest of packaging, from pet_mr_biogenic_long	rest_of_packaging_pet_mr_biogenic_long	0	Mt
Rest of packaging, from pp_mr_biogenic_long	rest_of_packaging_pp_mr_biogenic_long	0	Mt
Rest of packaging, from gpps_mr_biogenic_long	rest_of_packaging_gpps_mr_biogenic_long	0	Mt
Rest of packaging, from pvc_mr_biogenic_long	rest_of_packaging_pvc_mr_biogenic_long	0	Mt
Textiles, from hdpe_mr_biogenic_long	textiles_hdpe_mr_biogenic_long	0	Mt
Textiles, from pet_mr_biogenic_long	textiles_pet_mr_biogenic_long	0	Mt
Textiles, from pp_mr_biogenic_long	textiles_pp_mr_biogenic_long	0	Mt
Transportation, from hdpe_mr_biogenic_long	transportation_hdpe_mr_biogenic_long	0	Mt
Transportation, from ldpe_mr_biogenic_long	transportation_ldpe_mr_biogenic_long	0	Mt
Transportation, from pp_mr_biogenic_long	transportation_pp_mr_biogenic_long	0	Mt
Transportation, from pvc_mr_biogenic_long	transportation_pvc_mr_biogenic_long	0	Mt
methanol, from pp_waste gasification_biogenic_long	methanol_biogenic_long	0	Mt
methanol, from ldpe_waste gasification_biogenic_long	methanol_biogenic_long	0	Mt
methanol, from hdpe_waste gasification_biogenic_long	methanol_biogenic_long	0	Mt
methanol, from gpps_waste gasification_biogenic_long	methanol_biogenic_long	0	Mt
methanol, from hips_waste gasification_biogenic_long	methanol_biogenic_long	0	Mt
1,4-BDO, from glucose fermentation, according to Leiva2023_biogenic_short	bdo_14_biogenic_short	0	Mt
benzene, from methanol-to-aromatics_biogenic_short	benzene_biogenic_short	2.15623	Mt
butadiene, from ethanol to butadiene process_biogenic_short	butadiene_biogenic_short	0.0142247	Mt
carbon_monoxide, from partial condensation of syngas_biogenic_short	carbon_monoxide_biogenic_short	0.35928	Mt
cellulose, from organosolv pre-treatment of agricultural residue, according to Nitzsche2016_biogenic_short	cellulose_biogenic_short	0	Mt
ethanol, from liquid hot water pre-treatment of agricultural residue, according to LiuF2021_biogenic_short	ethanol_biogenic_short	0.0267615	Mt
ethylene, from methanol-to-olefins_biogenic_short	ethylene_biogenic_short	7.98736	Mt
fdca, from cellulose via HMF_biogenic_short	fdca_biogenic_short	0	Mt
glucose, from organosolv pre-treatment of agricultural residue, according to Nitzsche2016_biogenic_short	glucose_biogenic_short	0.00643489	Mt
lactic acid, from steam explosion pre-treatment of agricultural residue, according to Mandegari2018_biogenic_short	lactic_acid_biogenic_short	0	Mt
methanol, from co2 hydrogenation_biogenic_short	methanol_biogenic_short	0	Mt
pbs, from 1,4-BDO and succinic acid_biogenic_short	pbs_biogenic_short	0	Mt
phb, from glucose fermentation_biogenic_short	phb_biogenic_short	0	Mt
propylene, from methanol-to-olefins_biogenic_short	propylene_biogenic_short	6.14412	Mt
p-xylene, from methanol-to-aromatics_biogenic_short	p-xylene_biogenic_short	1.95689	Mt
succinic acid, from glucose, according to Leiva2023_biogenic_short	succinic_acid_biogenic_short	0	Mt
syngas, from agricultural residue gasification_biogenic_short	syngas_2_to_1_biogenic_short	0.242187	Mt
tetrahydrofuran, from 1,4-BDO dehydrogenation_biogenic_short	tetrahydrofuran_biogenic_short	0	Mt
toluene, from methanol-to-aromatics_biogenic_short	toluene_biogenic_short	0.176534	Mt
trimethylamine, from methanol and ammonia, mass balance only_biogenic_short	trimethylamine_biogenic_short	0	Mt
methanol, from agricultural residue gasification, with co2 capture, according to Charalambous_biogenic_short	methanol_biogenic_short	47.5315	Mt
acetic_acid, from methanol carbonylation_biogenic_short	acetic_acid_biogenic_short	0.145084	Mt
adipic_acid, from phenol via cyclohexanol_biogenic_short	adipic_acid_biogenic_short	0.103877	Mt
aniline, from nitrobenzene_biogenic_short	aniline_biogenic_short	0.69586	Mt
butene_1, from ethylene by dimerization_biogenic_short	butene_1_biogenic_short	0.185229	Mt
chlorobenzene, from benzene and chlorine_biogenic_short	chlorobenzene_biogenic_short	0	Mt
cumene, from benzene and propylene_biogenic_short	cumene_biogenic_short	0.067843	Mt
dinitrotoluene, from toluene by nitration_biogenic_short	dinitrotoluene_biogenic_short	0.335942	Mt
ethylbenzene, from benzene via liquid phase alkylation_biogenic_short	ethylbenzene_biogenic_short	2.08366	Mt
ethylene, from ethanol dehydration_biogenic_short	ethylene_biogenic_short	0	Mt
ethylene_glycol, from ethylene via eo_biogenic_short	ethylene_glycol_biogenic_short	1.14122	Mt
ethylene_oxide, from ethylene by oxygen oxidation_biogenic_short	ethylene_oxide_biogenic_short	0.0665061	Mt
formaldehyde, from methanol_biogenic_short	formaldehyde_biogenic_short	0.0532635	Mt
gpps, by continuous bulk polymerization_biogenic_short	gpps_biogenic_short	1.83922	Mt
hdpe, by gas phase process_biogenic_short	hdpe_biogenic_short	3.05033	Mt
hips, by continuous bulk polymerization_biogenic_short	hips_biogenic_short	0.202248	Mt
ldpe, by gas phase process_biogenic_short	ldpe_biogenic_short	2.52241	Mt
nitrobenzene, from benzene by nitration_biogenic_short	nitrobenzene_biogenic_short	0.930403	Mt
pbat, from aliphatic aromatic copolyester process_biogenic_short	pbat_biogenic_short	0	Mt
pef, from fdca_biogenic_short	pef_biogenic_short	0	Mt
pet, by tpa process_biogenic_short	pet_biogenic_short	3.47228	Mt
phenol, from cumene_biogenic_short	phenol_biogenic_short	0.0698369	Mt
pla, by ring-opening polymerization_biogenic_short	pla_biogenic_short	0	Mt
polybutadiene, by solution process_biogenic_short	polybutadiene_biogenic_short	0.0139349	Mt
polymeric_mdi, by phosgenation_biogenic_short	polymeric_mdi_biogenic_short	0.90471	Mt
polyol_polyester, from adipic acid and deg_biogenic_short	polyol_polyester_biogenic_short	0.162616	Mt
polyol_polyether, from po and eo by semi-continuous process_biogenic_short	polyol_polyether_biogenic_short	0.660438	Mt
pp, by gas phase process_biogenic_short	pp_biogenic_short	5.54099	Mt
propylene, from ethylene by dimerization and oct_biogenic_short	propylene_biogenic_short	0	Mt
propylene_oxide, by the hppo process_biogenic_short	propylene_oxide_biogenic_short	0.604102	Mt
pur_flexible, from toluene diisocyanate and polyol_biogenic_short	pur_flexible_biogenic_short	0.724378	Mt
pur_rigid, from polymeric MDI and polyol_biogenic_short	pur_rigid_biogenic_short	1.41405	Mt
pvc, by suspension polymerization_biogenic_short	pvc_biogenic_short	2.06838	Mt
styrene, from ethylbenzene by dehydrogenation_biogenic_short	styrene_biogenic_short	2.04174	Mt
terephthalic_acid, from p-xylene by air oxidation_biogenic_short	terephthalic_acid_biogenic_short	2.98871	Mt
toluene_diisocyanate, from dinitrotoluene by phosgenation_biogenic_short	toluene_diisocyanate_biogenic_short	0.281385	Mt
vinyl_chloride, from ethylene by a balanced process_biogenic_short	vinyl_chloride_biogenic_short	2.0795	Mt
diethylene_glycol, from ethylene via eo_biogenic_short	diethylene_glycol_biogenic_short	0.0813242	Mt
Buildings and construction, from hdpe_biogenic_short	buildings_and_construction_hdpe_biogenic_short	0.714484	Mt
Buildings and construction, from ldpe_biogenic_short	buildings_and_construction_ldpe_biogenic_short	0	Mt
Buildings and construction, from pp_biogenic_short	buildings_and_construction_pp_biogenic_short	0.259814	Mt
Buildings and construction, from gpps_biogenic_short	buildings_and_construction_gpps_biogenic_short	0.476326	Mt
Buildings and construction, from pvc_biogenic_short	buildings_and_construction_pvc_biogenic_short	1.27551	Mt
Buildings and construction, from pur_flexible_biogenic_short	buildings_and_construction_pur_flexible_biogenic_short	0.175993	Mt
Buildings and construction, from pur_rigid_biogenic_short	buildings_and_construction_pur_rigid_biogenic_short	0.343602	Mt
Medical and hygiene items, from hdpe_biogenic_short	medical_and_hygiene_items_hdpe_biogenic_short	0.0135107	Mt
Medical and hygiene items, from ldpe_biogenic_short	medical_and_hygiene_items_ldpe_biogenic_short	0	Mt
Medical and hygiene items, from pet_biogenic_short	medical_and_hygiene_items_pet_biogenic_short	0.00201048	Mt
Medical and hygiene items, from pp_biogenic_short	medical_and_hygiene_items_pp_biogenic_short	0.037622	Mt
Medical and hygiene items, from gpps_biogenic_short	medical_and_hygiene_items_gpps_biogenic_short	0.0153091	Mt
Medical and hygiene items, from pvc_biogenic_short	medical_and_hygiene_items_pvc_biogenic_short	0.0270002	Mt
Medical and hygiene items, from hips_biogenic_short	medical_and_hygiene_items_hips_biogenic_short	0.000713343	Mt
Medical and hygiene items, from pur_flexible_biogenic_short	medical_and_hygiene_items_pur_flexible_biogenic_short	0.0457009	Mt
Medical and hygiene items, from pur_rigid_biogenic_short	medical_and_hygiene_items_pur_rigid_biogenic_short	0.0892081	Mt
Rest of consumer products, from hdpe_biogenic_short	rest_of_consumer_products_hdpe_biogenic_short	0.102842	Mt
Rest of consumer products, from ldpe_biogenic_short	rest_of_consumer_products_ldpe_biogenic_short	0.47647	Mt
Rest of consumer products, from pet_biogenic_short	rest_of_consumer_products_pet_biogenic_short	0.0141407	Mt
Rest of consumer products, from pp_biogenic_short	rest_of_consumer_products_pp_biogenic_short	0.636704	Mt
Rest of consumer products, from gpps_biogenic_short	rest_of_consumer_products_gpps_biogenic_short	0.286816	Mt
Rest of consumer products, from pvc_biogenic_short	rest_of_consumer_products_pvc_biogenic_short	0.0794723	Mt
Rest of consumer products, from hips_biogenic_short	rest_of_consumer_products_hips_biogenic_short	0.016548	Mt
Rest of consumer products, from pur_flexible_biogenic_short	rest_of_consumer_products_pur_flexible_biogenic_short	0.112238	Mt
Rest of consumer products, from pur_rigid_biogenic_short	rest_of_consumer_products_pur_rigid_biogenic_short	0.219089	Mt
Electrical and electronic, from hdpe_biogenic_short	electrical_and_electronic_hdpe_biogenic_short	0.0501372	Mt
Electrical and electronic, from ldpe_biogenic_short	electrical_and_electronic_ldpe_biogenic_short	0	Mt
Electrical and electronic, from pp_biogenic_short	electrical_and_electronic_pp_biogenic_short	0.225617	Mt
Electrical and electronic, from gpps_biogenic_short	electrical_and_electronic_gpps_biogenic_short	0.0565327	Mt
Electrical and electronic, from pvc_biogenic_short	electrical_and_electronic_pvc_biogenic_short	0.100274	Mt
Electrical and electronic, from hips_biogenic_short	electrical_and_electronic_hips_biogenic_short	0.17658	Mt
Electrical and electronic, from pur_flexible_biogenic_short	electrical_and_electronic_pur_flexible_biogenic_short	0.0339683	Mt
Electrical and electronic, from pur_rigid_biogenic_short	electrical_and_electronic_pur_rigid_biogenic_short	0.0663061	Mt
Mulch films, from ldpe_biogenic_short	mulch_films_ldpe_biogenic_short	0	Mt
Rest of other, from hdpe_biogenic_short	rest_of_other_hdpe_biogenic_short	0.221845	Mt
Rest of other, from ldpe_biogenic_short	rest_of_other_ldpe_biogenic_short	0	Mt
Rest of other, from pp_biogenic_short	rest_of_other_pp_biogenic_short	0.976119	Mt
Rest of other, from gpps_biogenic_short	rest_of_other_gpps_biogenic_short	0.146885	Mt
Rest of other, from pvc_biogenic_short	rest_of_other_pvc_biogenic_short	0.310583	Mt
Rest of other, from hips_biogenic_short	rest_of_other_hips_biogenic_short	0.00840694	Mt
Rest of other, from pur_flexible_biogenic_short	rest_of_other_pur_flexible_biogenic_short	0.210422	Mt
Rest of other, from pur_rigid_biogenic_short	rest_of_other_pur_rigid_biogenic_short	0.410745	Mt
Food films, from hdpe_biogenic_short	food_films_hdpe_biogenic_short	0.101635	Mt
Food films, from ldpe_biogenic_short	food_films_ldpe_biogenic_short	0.289013	Mt
Food films, from pet_biogenic_short	food_films_pet_biogenic_short	0.0438576	Mt
Food films, from pp_biogenic_short	food_films_pp_biogenic_short	0.376214	Mt
Food films, from gpps_biogenic_short	food_films_gpps_biogenic_short	0.0148537	Mt
Food films, from pvc_biogenic_short	food_films_pvc_biogenic_short	0.0327379	Mt
Non-food films, from hdpe_biogenic_short	non-food_films_hdpe_biogenic_short	0.0748447	Mt
Non-food films, from ldpe_biogenic_short	non-food_films_ldpe_biogenic_short	0.160958	Mt
Non-food films, from pet_biogenic_short	non-food_films_pet_biogenic_short	0.0277043	Mt
Non-food films, from pp_biogenic_short	non-food_films_pp_biogenic_short	0.256323	Mt
Non-food films, from gpps_biogenic_short	non-food_films_gpps_biogenic_short	0.0113175	Mt
Non-food films, from pvc_biogenic_short	non-food_films_pvc_biogenic_short	0.0247222	Mt
Consumer non-food bags, from hdpe_biogenic_short	consumer_non-food_bags_hdpe_biogenic_short	0.0189747	Mt
Consumer non-food bags, from ldpe_biogenic_short	consumer_non-food_bags_ldpe_biogenic_short	0.0131506	Mt
Beverage bottles, from hdpe_biogenic_short	beverage_bottles_hdpe_biogenic_short	0.251068	Mt
Beverage bottles, from pet_biogenic_short	beverage_bottles_pet_biogenic_short	0.998998	Mt
Beverage bottles, from pp_biogenic_short	beverage_bottles_pp_biogenic_short	0.0533492	Mt
Containers for food, from hdpe_biogenic_short	containers_for_food_hdpe_biogenic_short	0.0270975	Mt
Containers for food, from ldpe_biogenic_short	containers_for_food_ldpe_biogenic_short	0.00225225	Mt
Containers for food, from pet_biogenic_short	containers_for_food_pet_biogenic_short	0.202399	Mt
Containers for food, from pp_biogenic_short	containers_for_food_pp_biogenic_short	0.27527	Mt
Containers for food, from gpps_biogenic_short	containers_for_food_gpps_biogenic_short	0.217511	Mt
Containers for food, from pvc_biogenic_short	containers_for_food_pvc_biogenic_short	0.0501847	Mt
Containers for non-food, from hdpe_biogenic_short	containers_for_non-food_hdpe_biogenic_short	0.00948736	Mt
Containers for non-food, from ldpe_biogenic_short	containers_for_non-food_ldpe_biogenic_short	0.00145377	Mt
Containers for non-food, from pet_biogenic_short	containers_for_non-food_pet_biogenic_short	0.153363	Mt
Containers for non-food, from pp_biogenic_short	containers_for_non-food_pp_biogenic_short	0.198057	Mt
Containers for non-food, from gpps_biogenic_short	containers_for_non-food_gpps_biogenic_short	0.156037	Mt
Containers for non-food, from pvc_biogenic_short	containers_for_non-food_pvc_biogenic_short	0.0357099	Mt
Other food packaging, from hdpe_biogenic_short	other_food_packaging_hdpe_biogenic_short	0.096909	Mt
Other food packaging, from ldpe_biogenic_short	other_food_packaging_ldpe_biogenic_short	0.0442293	Mt
Other food packaging, from pet_biogenic_short	other_food_packaging_pet_biogenic_short	0.0605834	Mt
Other food packaging, from pp_biogenic_short	other_food_packaging_pp_biogenic_short	0.332566	Mt
Other food packaging, from gpps_biogenic_short	other_food_packaging_gpps_biogenic_short	0.0509335	Mt
Other food packaging, from pvc_biogenic_short	other_food_packaging_pvc_biogenic_short	0.00798918	Mt
Rest of packaging, from hdpe_biogenic_short	rest_of_packaging_hdpe_biogenic_short	1.11483	Mt
Rest of packaging, from ldpe_biogenic_short	rest_of_packaging_ldpe_biogenic_short	1.53489	Mt
Rest of packaging, from pet_biogenic_short	rest_of_packaging_pet_biogenic_short	0.353769	Mt
Rest of packaging, from pp_biogenic_short	rest_of_packaging_pp_biogenic_short	0.477021	Mt
Rest of packaging, from gpps_biogenic_short	rest_of_packaging_gpps_biogenic_short	0.406696	Mt
Rest of packaging, from pvc_biogenic_short	rest_of_packaging_pvc_biogenic_short	0.0501847	Mt
Rest of packaging, from pur_flexible_biogenic_short	rest_of_packaging_pur_flexible_biogenic_short	0.0123472	Mt
Rest of packaging, from pur_rigid_biogenic_short	rest_of_packaging_pur_rigid_biogenic_short	0.0241018	Mt
Textiles, from hdpe_biogenic_short	textiles_hdpe_biogenic_short	0.0553164	Mt
Textiles, from pet_biogenic_short	textiles_pet_biogenic_short	1.61545	Mt
Textiles, from pp_biogenic_short	textiles_pp_biogenic_short	0.794911	Mt
Transportation, from hdpe_biogenic_short	transportation_hdpe_biogenic_short	0.197354	Mt
Transportation, from ldpe_biogenic_short	transportation_ldpe_biogenic_short	0	Mt
Transportation, from pp_biogenic_short	transportation_pp_biogenic_short	0.6414	Mt
Transportation, from pvc_biogenic_short	transportation_pvc_biogenic_short	0.0740076	Mt
Transportation, from pur_flexible_biogenic_short	transportation_pur_flexible_biogenic_short	0.133708	Mt
Transportation, from pur_rigid_biogenic_short	transportation_pur_rigid_biogenic_short	0.260999	Mt
hdpe_mr, from mechanical recycling_biogenic_short	hdpe_mr_biogenic_short	0.185319	Mt
ldpe_mr, from mechanical recycling_biogenic_short	ldpe_mr_biogenic_short	1.26216	Mt
pet_mr, from mechanical recycling_biogenic_short	pet_mr_biogenic_short	0	Mt
pp_mr, from mechanical recycling_biogenic_short	pp_mr_biogenic_short	0	Mt
gpps_mr, from mechanical recycling_biogenic_short	gpps_mr_biogenic_short	0	Mt
pvc_mr, from mechanical recycling_biogenic_short	pvc_mr_biogenic_short	0.478235	Mt
hips_mr, from mechanical recycling_biogenic_short	hips_mr_biogenic_short	0	Mt
Buildings and construction, from hdpe_mr_biogenic_short	buildings_and_construction_hdpe_mr_biogenic_short	0	Mt
Buildings and construction, from ldpe_mr_biogenic_short	buildings_and_construction_ldpe_mr_biogenic_short	0.238162	Mt
Buildings and construction, from pp_mr_biogenic_short	buildings_and_construction_pp_mr_biogenic_short	0	Mt
Buildings and construction, from gpps_mr_biogenic_short	buildings_and_construction_gpps_mr_biogenic_short	0	Mt
Buildings and construction, from pvc_mr_biogenic_short	buildings_and_construction_pvc_mr_biogenic_short	0.478235	Mt
Medical and hygiene items, from hdpe_mr_biogenic_short	medical_and_hygiene_items_hdpe_mr_biogenic_short	0	Mt
Medical and hygiene items, from ldpe_mr_biogenic_short	medical_and_hygiene_items_ldpe_mr_biogenic_short	0.0381474	Mt
Medical and hygiene items, from pet_mr_biogenic_short	medical_and_hygiene_items_pet_mr_biogenic_short	0	Mt
Medical and hygiene items, from pp_mr_biogenic_short	medical_and_hygiene_items_pp_mr_biogenic_short	0	Mt
Medical and hygiene items, from gpps_mr_biogenic_short	medical_and_hygiene_items_gpps_mr_biogenic_short	0	Mt
Medical and hygiene items, from pvc_mr_biogenic_short	medical_and_hygiene_items_pvc_mr_biogenic_short	0	Mt
Medical and hygiene items, from hips_mr_biogenic_short	medical_and_hygiene_items_hips_mr_biogenic_short	0	Mt
Rest of consumer products, from hdpe_mr_biogenic_short	rest_of_consumer_products_hdpe_mr_biogenic_short	0.185319	Mt
Rest of consumer products, from ldpe_mr_biogenic_short	rest_of_consumer_products_ldpe_mr_biogenic_short	0	Mt
Rest of consumer products, from pet_mr_biogenic_short	rest_of_consumer_products_pet_mr_biogenic_short	0	Mt
Rest of consumer products, from pp_mr_biogenic_short	rest_of_consumer_products_pp_mr_biogenic_short	0	Mt
Rest of consumer products, from gpps_mr_biogenic_short	rest_of_consumer_products_gpps_mr_biogenic_short	0	Mt
Rest of consumer products, from pvc_mr_biogenic_short	rest_of_consumer_products_pvc_mr_biogenic_short	0	Mt
Rest of consumer products, from hips_mr_biogenic_short	rest_of_consumer_products_hips_mr_biogenic_short	0	Mt
Electrical and electronic, from hdpe_mr_biogenic_short	electrical_and_electronic_hdpe_mr_biogenic_short	0	Mt
Electrical and electronic, from ldpe_mr_biogenic_short	electrical_and_electronic_ldpe_mr_biogenic_short	0.125343	Mt
Electrical and electronic, from pp_mr_biogenic_short	electrical_and_electronic_pp_mr_biogenic_short	0	Mt
Electrical and electronic, from gpps_mr_biogenic_short	electrical_and_electronic_gpps_mr_biogenic_short	0	Mt
Electrical and electronic, from pvc_mr_biogenic_short	electrical_and_electronic_pvc_mr_biogenic_short	0	Mt
Electrical and electronic, from hips_mr_biogenic_short	electrical_and_electronic_hips_mr_biogenic_short	0	Mt
Mulch films, from ldpe_mr_biogenic_short	mulch_films_ldpe_mr_biogenic_short	0.159508	Mt
Rest of other, from hdpe_mr_biogenic_short	rest_of_other_hdpe_mr_biogenic_short	0	Mt
Rest of other, from ldpe_mr_biogenic_short	rest_of_other_ldpe_mr_biogenic_short	0.261998	Mt
Rest of other, from pp_mr_biogenic_short	rest_of_other_pp_mr_biogenic_short	0	Mt
Rest of other, from gpps_mr_biogenic_short	rest_of_other_gpps_mr_biogenic_short	0	Mt
Rest of other, from pvc_mr_biogenic_short	rest_of_other_pvc_mr_biogenic_short	0	Mt
Rest of other, from hips_mr_biogenic_short	rest_of_other_hips_mr_biogenic_short	0	Mt
Food films, from hdpe_mr_biogenic_short	food_films_hdpe_mr_biogenic_short	0	Mt
Food films, from ldpe_mr_biogenic_short	food_films_ldpe_mr_biogenic_short	0	Mt
Food films, from pet_mr_biogenic_short	food_films_pet_mr_biogenic_short	0	Mt
Food films, from pp_mr_biogenic_short	food_films_pp_mr_biogenic_short	0	Mt
Food films, from gpps_mr_biogenic_short	food_films_gpps_mr_biogenic_short	0	Mt
Food films, from pvc_mr_biogenic_short	food_films_pvc_mr_biogenic_short	0	Mt
Non-food films, from hdpe_mr_biogenic_short	non-food_films_hdpe_mr_biogenic_short	0	Mt
Non-food films, from ldpe_mr_biogenic_short	non-food_films_ldpe_mr_biogenic_short	0	Mt
Non-food films, from pet_mr_biogenic_short	non-food_films_pet_mr_biogenic_short	0	Mt
Non-food films, from pp_mr_biogenic_short	non-food_films_pp_mr_biogenic_short	0	Mt
Non-food films, from gpps_mr_biogenic_short	non-food_films_gpps_mr_biogenic_short	0	Mt
Non-food films, from pvc_mr_biogenic_short	non-food_films_pvc_mr_biogenic_short	0	Mt
Consumer non-food bags, from hdpe_mr_biogenic_short	consumer_non-food_bags_hdpe_mr_biogenic_short	0	Mt
Consumer non-food bags, from ldpe_mr_biogenic_short	consumer_non-food_bags_ldpe_mr_biogenic_short	0	Mt
Beverage bottles, from hdpe_mr_biogenic_short	beverage_bottles_hdpe_mr_biogenic_short	0	Mt
Beverage bottles, from pet_mr_biogenic_short	beverage_bottles_pet_mr_biogenic_short	0	Mt
Beverage bottles, from pp_mr_biogenic_short	beverage_bottles_pp_mr_biogenic_short	0	Mt
Containers for food, from hdpe_mr_biogenic_short	containers_for_food_hdpe_mr_biogenic_short	0	Mt
Containers for food, from ldpe_mr_biogenic_short	containers_for_food_ldpe_mr_biogenic_short	0	Mt
Containers for food, from pet_mr_biogenic_short	containers_for_food_pet_mr_biogenic_short	0	Mt
Containers for food, from pp_mr_biogenic_short	containers_for_food_pp_mr_biogenic_short	0	Mt
Containers for food, from gpps_mr_biogenic_short	containers_for_food_gpps_mr_biogenic_short	0	Mt
Containers for food, from pvc_mr_biogenic_short	containers_for_food_pvc_mr_biogenic_short	0	Mt
Containers for non-food, from hdpe_mr_biogenic_short	containers_for_non-food_hdpe_mr_biogenic_short	0	Mt
Containers for non-food, from ldpe_mr_biogenic_short	containers_for_non-food_ldpe_mr_biogenic_short	0	Mt
Containers for non-food, from pet_mr_biogenic_short	containers_for_non-food_pet_mr_biogenic_short	0	Mt
Containers for non-food, from pp_mr_biogenic_short	containers_for_non-food_pp_mr_biogenic_short	0	Mt
Containers for non-food, from gpps_mr_biogenic_short	containers_for_non-food_gpps_mr_biogenic_short	0	Mt
Containers for non-food, from pvc_mr_biogenic_short	containers_for_non-food_pvc_mr_biogenic_short	0	Mt
Other food packaging, from hdpe_mr_biogenic_short	other_food_packaging_hdpe_mr_biogenic_short	0	Mt
Other food packaging, from ldpe_mr_biogenic_short	other_food_packaging_ldpe_mr_biogenic_short	0	Mt
Other food packaging, from pet_mr_biogenic_short	other_food_packaging_pet_mr_biogenic_short	0	Mt
Other food packaging, from pp_mr_biogenic_short	other_food_packaging_pp_mr_biogenic_short	0	Mt
Other food packaging, from gpps_mr_biogenic_short	other_food_packaging_gpps_mr_biogenic_short	0	Mt
Other food packaging, from pvc_mr_biogenic_short	other_food_packaging_pvc_mr_biogenic_short	0	Mt
Rest of packaging, from hdpe_mr_biogenic_short	rest_of_packaging_hdpe_mr_biogenic_short	0	Mt
Rest of packaging, from ldpe_mr_biogenic_short	rest_of_packaging_ldpe_mr_biogenic_short	0.414336	Mt
Rest of packaging, from pet_mr_biogenic_short	rest_of_packaging_pet_mr_biogenic_short	0	Mt
Rest of packaging, from pp_mr_biogenic_short	rest_of_packaging_pp_mr_biogenic_short	0	Mt
Rest of packaging, from gpps_mr_biogenic_short	rest_of_packaging_gpps_mr_biogenic_short	0	Mt
Rest of packaging, from pvc_mr_biogenic_short	rest_of_packaging_pvc_mr_biogenic_short	0	Mt
Textiles, from hdpe_mr_biogenic_short	textiles_hdpe_mr_biogenic_short	0	Mt
Textiles, from pet_mr_biogenic_short	textiles_pet_mr_biogenic_short	0	Mt
Textiles, from pp_mr_biogenic_short	textiles_pp_mr_biogenic_short	0	Mt
Transportation, from hdpe_mr_biogenic_short	transportation_hdpe_mr_biogenic_short	0	Mt
Transportation, from ldpe_mr_biogenic_short	transportation_ldpe_mr_biogenic_short	0.0246692	Mt
Transportation, from pp_mr_biogenic_short	transportation_pp_mr_biogenic_short	0	Mt
Transportation, from pvc_mr_biogenic_short	transportation_pvc_mr_biogenic_short	0	Mt
methanol, from pp_waste gasification_biogenic_short	methanol_biogenic_short	0	Mt
methanol, from ldpe_waste gasification_biogenic_short	methanol_biogenic_short	0	Mt
methanol, from hdpe_waste gasification_biogenic_short	methanol_biogenic_short	0	Mt
methanol, from gpps_waste gasification_biogenic_short	methanol_biogenic_short	0	Mt
methanol, from hips_waste gasification_biogenic_short	methanol_biogenic_short	0.0614593	Mt
benzene, from methanol-to-aromatics_fossil	benzene_fossil	0	Mt
ethylene, from methanol-to-olefins_fossil	ethylene_fossil	2.1936e-05	Mt
propylene, from methanol-to-olefins_fossil	propylene_fossil	1.68739e-05	Mt
p-xylene, from methanol-to-aromatics_fossil	p-xylene_fossil	0	Mt
toluene, from methanol-to-aromatics_fossil	toluene_fossil	0	Mt
acetic_acid, from methanol carbonylation_fossil	acetic_acid_fossil	0	Mt
adipic_acid, from phenol via cyclohexanol_fossil	adipic_acid_fossil	0	Mt
aniline, from nitrobenzene_fossil	aniline_fossil	0	Mt
butene_1, from ethylene by dimerization_fossil	butene_1_fossil	0	Mt
cumene, from benzene and propylene_fossil	cumene_fossil	0	Mt
dinitrotoluene, from toluene by nitration_fossil	dinitrotoluene_fossil	1.52713e-05	Mt
ethylbenzene, from benzene via liquid phase alkylation_fossil	ethylbenzene_fossil	4.01678e-05	Mt
ethylene_glycol, from ethylene via eo_fossil	ethylene_glycol_fossil	0	Mt
ethylene_oxide, from ethylene by oxygen oxidation_fossil	ethylene_oxide_fossil	2.20181e-06	Mt
formaldehyde, from methanol_fossil	formaldehyde_fossil	0	Mt
gpps, by continuous bulk polymerization_fossil	gpps_fossil	1.97836e-05	Mt
hdpe, by gas phase process_fossil	hdpe_fossil	2.2171e-05	Mt
hips, by continuous bulk polymerization_fossil	hips_fossil	2.08195e-05	Mt
ldpe, by gas phase process_fossil	ldpe_fossil	1.86968e-05	Mt
nitrobenzene, from benzene by nitration_fossil	nitrobenzene_fossil	0	Mt
pet, by tpa process_fossil	pet_fossil	0	Mt
phenol, from cumene_fossil	phenol_fossil	0	Mt
polybutadiene, by solution process_fossil	polybutadiene_fossil	1.43447e-06	Mt
polymeric_mdi, by phosgenation_fossil	polymeric_mdi_fossil	0	Mt
polyol_polyester, from adipic acid and deg_fossil	polyol_polyester_fossil	0	Mt
polyol_polyether, from po and eo by semi-continuous process_fossil	polyol_polyether_fossil	2.18651e-05	Mt
pp, by gas phase process_fossil	pp_fossil	2.12731e-05	Mt
propylene, from ethylene by dimerization and oct_fossil	propylene_fossil	0	Mt
propylene_oxide, by the hppo process_fossil	propylene_oxide_fossil	2e-05	Mt
pur_flexible, from toluene diisocyanate and polyol_fossil	pur_flexible_fossil	3.29289e-05	Mt
pur_rigid, from polymeric MDI and polyol_fossil	pur_rigid_fossil	0	Mt
pvc, by suspension polymerization_fossil	pvc_fossil	0	Mt
styrene, from ethylbenzene by dehydrogenation_fossil	styrene_fossil	3.93597e-05	Mt
terephthalic_acid, from p-xylene by air oxidation_fossil	terephthalic_acid_fossil	0	Mt
toluene_diisocyanate, from dinitrotoluene by phosgenation_fossil	toluene_diisocyanate_fossil	1.27912e-05	Mt
vinyl_chloride, from ethylene by a balanced process_fossil	vinyl_chloride_fossil	0	Mt
diethylene_glycol, from ethylene via eo_fossil	diethylene_glycol_fossil	0	Mt
Buildings and construction, from hdpe_fossil	buildings_and_construction_hdpe_fossil	0	Mt
Buildings and construction, from ldpe_fossil	buildings_and_construction_ldpe_fossil	0	Mt
Buildings and construction, from pp_fossil	buildings_and_construction_pp_fossil	0	Mt
Buildings and construction, from gpps_fossil	buildings_and_construction_gpps_fossil	0	Mt
Buildings and construction, from pvc_fossil	buildings_and_construction_pvc_fossil	0	Mt
Buildings and construction, from pur_flexible_fossil	buildings_and_construction_pur_flexible_fossil	3.29289e-05	Mt
Buildings and construction, from pur_rigid_fossil	buildings_and_construction_pur_rigid_fossil	0	Mt
Medical and hygiene items, from hdpe_fossil	medical_and_hygiene_items_hdpe_fossil	0	Mt
Medical and hygiene items, from ldpe_fossil	medical_and_hygiene_items_ldpe_fossil	0	Mt
Medical and hygiene items, from pet_fossil	medical_and_hygiene_items_pet_fossil	0	Mt
Medical and hygiene items, from pp_fossil	medical_and_hygiene_items_pp_fossil	0	Mt
Medical and hygiene items, from gpps_fossil	medical_and_hygiene_items_gpps_fossil	0	Mt
Medical and hygiene items, from pvc_fossil	medical_and_hygiene_items_pvc_fossil	0	Mt
Medical and hygiene items, from hips_fossil	medical_and_hygiene_items_hips_fossil	2.08195e-05	Mt
Medical and hygiene items, from pur_flexible_fossil	medical_and_hygiene_items_pur_flexible_fossil	0	Mt
Medical and hygiene items, from pur_rigid_fossil	medical_and_hygiene_items_pur_rigid_fossil	0	Mt
Rest of consumer products, from hdpe_fossil	rest_of_consumer_products_hdpe_fossil	0	Mt
Rest of consumer products, from ldpe_fossil	rest_of_consumer_products_ldpe_fossil	0	Mt
Rest of consumer products, from pet_fossil	rest_of_consumer_products_pet_fossil	0	Mt
Rest of consumer products, from pp_fossil	rest_of_consumer_products_pp_fossil	0	Mt
Rest of consumer products, from gpps_fossil	rest_of_consumer_products_gpps_fossil	0	Mt
Rest of consumer products, from pvc_fossil	rest_of_consumer_products_pvc_fossil	0	Mt
Rest of consumer products, from hips_fossil	rest_of_consumer_products_hips_fossil	0	Mt
Rest of consumer products, from pur_flexible_fossil	rest_of_consumer_products_pur_flexible_fossil	0	Mt
Rest of consumer products, from pur_rigid_fossil	rest_of_consumer_products_pur_rigid_fossil	0	Mt
Electrical and electronic, from hdpe_fossil	electrical_and_electronic_hdpe_fossil	0	Mt
Electrical and electronic, from ldpe_fossil	electrical_and_electronic_ldpe_fossil	0	Mt
Electrical and electronic, from pp_fossil	electrical_and_electronic_pp_fossil	0	Mt
Electrical and electronic, from gpps_fossil	electrical_and_electronic_gpps_fossil	0	Mt
Electrical and electronic, from pvc_fossil	electrical_and_electronic_pvc_fossil	0	Mt
Electrical and electronic, from hips_fossil	electrical_and_electronic_hips_fossil	0	Mt
Electrical and electronic, from pur_flexible_fossil	electrical_and_electronic_pur_flexible_fossil	0	Mt
Electrical and electronic, from pur_rigid_fossil	electrical_and_electronic_pur_rigid_fossil	0	Mt
Mulch films, from ldpe_fossil	mulch_films_ldpe_fossil	0	Mt
Rest of other, from hdpe_fossil	rest_of_other_hdpe_fossil	0	Mt
Rest of other, from ldpe_fossil	rest_of_other_ldpe_fossil	0	Mt
Rest of other, from pp_fossil	rest_of_other_pp_fossil	0	Mt
Rest of other, from gpps_fossil	rest_of_other_gpps_fossil	0	Mt
Rest of other, from pvc_fossil	rest_of_other_pvc_fossil	0	Mt
Rest of other, from hips_fossil	rest_of_other_hips_fossil	0	Mt
Rest of other, from pur_flexible_fossil	rest_of_other_pur_flexible_fossil	0	Mt
Rest of other, from pur_rigid_fossil	rest_of_other_pur_rigid_fossil	0	Mt
Food films, from hdpe_fossil	food_films_hdpe_fossil	0	Mt
Food films, from ldpe_fossil	food_films_ldpe_fossil	0	Mt
Food films, from pet_fossil	food_films_pet_fossil	0	Mt
Food films, from pp_fossil	food_films_pp_fossil	0	Mt
Food films, from gpps_fossil	food_films_gpps_fossil	1.97836e-05	Mt
Food films, from pvc_fossil	food_films_pvc_fossil	0	Mt
Non-food films, from hdpe_fossil	non-food_films_hdpe_fossil	0	Mt
Non-food films, from ldpe_fossil	non-food_films_ldpe_fossil	0	Mt
Non-food films, from pet_fossil	non-food_films_pet_fossil	0	Mt
Non-food films, from pp_fossil	non-food_films_pp_fossil	0	Mt
Non-food films, from gpps_fossil	non-food_films_gpps_fossil	0	Mt
Non-food films, from pvc_fossil	non-food_films_pvc_fossil	0	Mt
Consumer non-food bags, from hdpe_fossil	consumer_non-food_bags_hdpe_fossil	0	Mt
Consumer non-food bags, from ldpe_fossil	consumer_non-food_bags_ldpe_fossil	1.86968e-05	Mt
Beverage bottles, from hdpe_fossil	beverage_bottles_hdpe_fossil	2.2171e-05	Mt
Beverage bottles, from pet_fossil	beverage_bottles_pet_fossil	0	Mt
Beverage bottles, from pp_fossil	beverage_bottles_pp_fossil	2.12731e-05	Mt
Containers for food, from hdpe_fossil	containers_for_food_hdpe_fossil	0	Mt
Containers for food, from ldpe_fossil	containers_for_food_ldpe_fossil	0	Mt
Containers for food, from pet_fossil	containers_for_food_pet_fossil	0	Mt
Containers for food, from pp_fossil	containers_for_food_pp_fossil	0	Mt
Containers for food, from gpps_fossil	containers_for_food_gpps_fossil	0	Mt
Containers for food, from pvc_fossil	containers_for_food_pvc_fossil	0	Mt
Containers for non-food, from hdpe_fossil	containers_for_non-food_hdpe_fossil	0	Mt
Containers for non-food, from ldpe_fossil	containers_for_non-food_ldpe_fossil	0	Mt
Containers for non-food, from pet_fossil	containers_for_non-food_pet_fossil	0	Mt
Containers for non-food, from pp_fossil	containers_for_non-food_pp_fossil	0	Mt
Containers for non-food, from gpps_fossil	containers_for_non-food_gpps_fossil	0	Mt
Containers for non-food, from pvc_fossil	containers_for_non-food_pvc_fossil	0	Mt
Other food packaging, from hdpe_fossil	other_food_packaging_hdpe_fossil	0	Mt
Other food packaging, from ldpe_fossil	other_food_packaging_ldpe_fossil	0	Mt
Other food packaging, from pet_fossil	other_food_packaging_pet_fossil	0	Mt
Other food packaging, from pp_fossil	other_food_packaging_pp_fossil	0	Mt
Other food packaging, from gpps_fossil	other_food_packaging_gpps_fossil	0	Mt
Other food packaging, from pvc_fossil	other_food_packaging_pvc_fossil	0	Mt
Rest of packaging, from hdpe_fossil	rest_of_packaging_hdpe_fossil	0	Mt
Rest of packaging, from ldpe_fossil	rest_of_packaging_ldpe_fossil	0	Mt
Rest of packaging, from pet_fossil	rest_of_packaging_pet_fossil	0	Mt
Rest of packaging, from pp_fossil	rest_of_packaging_pp_fossil	0	Mt
Rest of packaging, from gpps_fossil	rest_of_packaging_gpps_fossil	0	Mt
Rest of packaging, from pvc_fossil	rest_of_packaging_pvc_fossil	0	Mt
Rest of packaging, from pur_flexible_fossil	rest_of_packaging_pur_flexible_fossil	0	Mt
Rest of packaging, from pur_rigid_fossil	rest_of_packaging_pur_rigid_fossil	0	Mt
Textiles, from hdpe_fossil	textiles_hdpe_fossil	0	Mt
Textiles, from pet_fossil	textiles_pet_fossil	0	Mt
Textiles, from pp_fossil	textiles_pp_fossil	0	Mt
Transportation, from hdpe_fossil	transportation_hdpe_fossil	0	Mt
Transportation, from ldpe_fossil	transportation_ldpe_fossil	0	Mt
Transportation, from pp_fossil	transportation_pp_fossil	0	Mt
Transportation, from pvc_fossil	transportation_pvc_fossil	0	Mt
Transportation, from pur_flexible_fossil	transportation_pur_flexible_fossil	0	Mt
Transportation, from pur_rigid_fossil	transportation_pur_rigid_fossil	0	Mt
hdpe_mr, from mechanical recycling_fossil	hdpe_mr_fossil	1.58311e-05	Mt
ldpe_mr, from mechanical recycling_fossil	ldpe_mr_fossil	1.01038e-05	Mt
pet_mr, from mechanical recycling_fossil	pet_mr_fossil	0	Mt
pp_mr, from mechanical recycling_fossil	pp_mr_fossil	1.10584e-05	Mt
gpps_mr, from mechanical recycling_fossil	gpps_mr_fossil	5.59547e-06	Mt
pvc_mr, from mechanical recycling_fossil	pvc_mr_fossil	0	Mt
hips_mr, from mechanical recycling_fossil	hips_mr_fossil	9.96052e-06	Mt
Buildings and construction, from hdpe_mr_fossil	buildings_and_construction_hdpe_mr_fossil	4.36805e-06	Mt
Buildings and construction, from ldpe_mr_fossil	buildings_and_construction_ldpe_mr_fossil	6.16877e-07	Mt
Buildings and construction, from pp_mr_fossil	buildings_and_construction_pp_mr_fossil	0	Mt
Buildings and construction, from gpps_mr_fossil	buildings_and_construction_gpps_mr_fossil	0	Mt
Buildings and construction, from pvc_mr_fossil	buildings_and_construction_pvc_mr_fossil	0	Mt
Medical and hygiene items, from hdpe_mr_fossil	medical_and_hygiene_items_hdpe_mr_fossil	0	Mt
Medical and hygiene items, from ldpe_mr_fossil	medical_and_hygiene_items_ldpe_mr_fossil	0	Mt
Medical and hygiene items, from pet_mr_fossil	medical_and_hygiene_items_pet_mr_fossil	0	Mt
Medical and hygiene items, from pp_mr_fossil	medical_and_hygiene_items_pp_mr_fossil	0	Mt
Medical and hygiene items, from gpps_mr_fossil	medical_and_hygiene_items_gpps_mr_fossil	0	Mt
Medical and hygiene items, from pvc_mr_fossil	medical_and_hygiene_items_pvc_mr_fossil	0	Mt
Medical and hygiene items, from hips_mr_fossil	medical_and_hygiene_items_hips_mr_fossil	9.96052e-06	Mt
Rest of consumer products, from hdpe_mr_fossil	rest_of_consumer_products_hdpe_mr_fossil	0	Mt
Rest of consumer products, from ldpe_mr_fossil	rest_of_consumer_products_ldpe_mr_fossil	0	Mt
Rest of consumer products, from pet_mr_fossil	rest_of_consumer_products_pet_mr_fossil	0	Mt
Rest of consumer products, from pp_mr_fossil	rest_of_consumer_products_pp_mr_fossil	0	Mt
Rest of consumer products, from gpps_mr_fossil	rest_of_consumer_products_gpps_mr_fossil	0	Mt
Rest of consumer products, from pvc_mr_fossil	rest_of_consumer_products_pvc_mr_fossil	0	Mt
Rest of consumer products, from hips_mr_fossil	rest_of_consumer_products_hips_mr_fossil	0	Mt
Electrical and electronic, from hdpe_mr_fossil	electrical_and_electronic_hdpe_mr_fossil	0	Mt
Electrical and electronic, from ldpe_mr_fossil	electrical_and_electronic_ldpe_mr_fossil	0	Mt
Electrical and electronic, from pp_mr_fossil	electrical_and_electronic_pp_mr_fossil	0	Mt
Electrical and electronic, from gpps_mr_fossil	electrical_and_electronic_gpps_mr_fossil	0	Mt
Electrical and electronic, from pvc_mr_fossil	electrical_and_electronic_pvc_mr_fossil	0	Mt
Electrical and electronic, from hips_mr_fossil	electrical_and_electronic_hips_mr_fossil	0	Mt
Mulch films, from ldpe_mr_fossil	mulch_films_ldpe_mr_fossil	0	Mt
Rest of other, from hdpe_mr_fossil	rest_of_other_hdpe_mr_fossil	0	Mt
Rest of other, from ldpe_mr_fossil	rest_of_other_ldpe_mr_fossil	0	Mt
Rest of other, from pp_mr_fossil	rest_of_other_pp_mr_fossil	0	Mt
Rest of other, from gpps_mr_fossil	rest_of_other_gpps_mr_fossil	0	Mt
Rest of other, from pvc_mr_fossil	rest_of_other_pvc_mr_fossil	0	Mt
Rest of other, from hips_mr_fossil	rest_of_other_hips_mr_fossil	0	Mt
Food films, from hdpe_mr_fossil	food_films_hdpe_mr_fossil	0	Mt
Food films, from ldpe_mr_fossil	food_films_ldpe_mr_fossil	0	Mt
Food films, from pet_mr_fossil	food_films_pet_mr_fossil	0	Mt
Food films, from pp_mr_fossil	food_films_pp_mr_fossil	0	Mt
Food films, from gpps_mr_fossil	food_films_gpps_mr_fossil	0	Mt
Food films, from pvc_mr_fossil	food_films_pvc_mr_fossil	0	Mt
Non-food films, from hdpe_mr_fossil	non-food_films_hdpe_mr_fossil	0	Mt
Non-food films, from ldpe_mr_fossil	non-food_films_ldpe_mr_fossil	0	Mt
Non-food films, from pet_mr_fossil	non-food_films_pet_mr_fossil	0	Mt
Non-food films, from pp_mr_fossil	non-food_films_pp_mr_fossil	0	Mt
Non-food films, from gpps_mr_fossil	non-food_films_gpps_mr_fossil	0	Mt
Non-food films, from pvc_mr_fossil	non-food_films_pvc_mr_fossil	0	Mt
Consumer non-food bags, from hdpe_mr_fossil	consumer_non-food_bags_hdpe_mr_fossil	0	Mt
Consumer non-food bags, from ldpe_mr_fossil	consumer_non-food_bags_ldpe_mr_fossil	0	Mt
Beverage bottles, from hdpe_mr_fossil	beverage_bottles_hdpe_mr_fossil	1.14631e-05	Mt
Beverage bottles, from pet_mr_fossil	beverage_bottles_pet_mr_fossil	0	Mt
Beverage bottles, from pp_mr_fossil	beverage_bottles_pp_mr_fossil	0	Mt
Containers for food, from hdpe_mr_fossil	containers_for_food_hdpe_mr_fossil	0	Mt
Containers for food, from ldpe_mr_fossil	containers_for_food_ldpe_mr_fossil	0	Mt
Containers for food, from pet_mr_fossil	containers_for_food_pet_mr_fossil	0	Mt
Containers for food, from pp_mr_fossil	containers_for_food_pp_mr_fossil	0	Mt
Containers for food, from gpps_mr_fossil	containers_for_food_gpps_mr_fossil	0	Mt
Containers for food, from pvc_mr_fossil	containers_for_food_pvc_mr_fossil	0	Mt
Containers for non-food, from hdpe_mr_fossil	containers_for_non-food_hdpe_mr_fossil	0	Mt
Containers for non-food, from ldpe_mr_fossil	containers_for_non-food_ldpe_mr_fossil	9.48689e-06	Mt
Containers for non-food, from pet_mr_fossil	containers_for_non-food_pet_mr_fossil	0	Mt
Containers for non-food, from pp_mr_fossil	containers_for_non-food_pp_mr_fossil	1.10584e-05	Mt
Containers for non-food, from gpps_mr_fossil	containers_for_non-food_gpps_mr_fossil	0	Mt
Containers for non-food, from pvc_mr_fossil	containers_for_non-food_pvc_mr_fossil	0	Mt
Other food packaging, from hdpe_mr_fossil	other_food_packaging_hdpe_mr_fossil	0	Mt
Other food packaging, from ldpe_mr_fossil	other_food_packaging_ldpe_mr_fossil	0	Mt
Other food packaging, from pet_mr_fossil	other_food_packaging_pet_mr_fossil	0	Mt
Other food packaging, from pp_mr_fossil	other_food_packaging_pp_mr_fossil	0	Mt
Other food packaging, from gpps_mr_fossil	other_food_packaging_gpps_mr_fossil	5.59547e-06	Mt
Other food packaging, from pvc_mr_fossil	other_food_packaging_pvc_mr_fossil	0	Mt
Rest of packaging, from hdpe_mr_fossil	rest_of_packaging_hdpe_mr_fossil	0	Mt
Rest of packaging, from ldpe_mr_fossil	rest_of_packaging_ldpe_mr_fossil	0	Mt
Rest of packaging, from pet_mr_fossil	rest_of_packaging_pet_mr_fossil	0	Mt
Rest of packaging, from pp_mr_fossil	rest_of_packaging_pp_mr_fossil	0	Mt
Rest of packaging, from gpps_mr_fossil	rest_of_packaging_gpps_mr_fossil	0	Mt
Rest of packaging, from pvc_mr_fossil	rest_of_packaging_pvc_mr_fossil	0	Mt
Textiles, from hdpe_mr_fossil	textiles_hdpe_mr_fossil	0	Mt
Textiles, from pet_mr_fossil	textiles_pet_mr_fossil	0	Mt
Textiles, from pp_mr_fossil	textiles_pp_mr_fossil	0	Mt
Transportation, from hdpe_mr_fossil	transportation_hdpe_mr_fossil	0	Mt
Transportation, from ldpe_mr_fossil	transportation_ldpe_mr_fossil	0	Mt
Transportation, from pp_mr_fossil	transportation_pp_mr_fossil	0	Mt
Transportation, from pvc_mr_fossil	transportation_pvc_mr_fossil	0	Mt
methanol, from pp_waste gasification_fossil	methanol_fossil	2e-05	Mt
methanol, from ldpe_waste gasification_fossil	methanol_fossil	2e-05	Mt
methanol, from hdpe_waste gasification_fossil	methanol_fossil	2e-05	Mt
methanol, from gpps_waste gasification_fossil	methanol_fossil	2e-05	Mt
methanol, from hips_waste gasification_fossil	methanol_fossil	2e-05	Mt
agricultural residue, from barley straw	agricultural_residue	0.127812	Mt
agricultural residue, from maize stover	agricultural_residue	35.7449	Mt
agricultural residue, from rapeseed straw	agricultural_residue	0	Mt
agricultural residue, from rice straw	agricultural_residue	14.8525	Mt
agricultural residue, from sorghum straw	agricultural_residue	0	Mt
agricultural residue, from soybean straw	agricultural_residue	16.3553	Mt
agricultural residue, from sugarcane tops and leaves	agricultural_residue	44.1509	Mt
agricultural residue, from wheat straw	agricultural_residue	2.71514	Mt
ammonia, from Haber-Bosch process	ammonia	0.144972	Mt
ammonium sulfate, from ammonia and sulfuric acid	ammonium_sulfate	0.00274393	Mt
cooling water	cooling_water	303.988	PJ
corn steep liquor, from corn	corn_steep_liquor	0.00271965	Mt
electricity, from electricity_biogenic_long	electricity	0	TWh
electricity, from electricity_biogenic_short	electricity	0	TWh
electricity, from electricity_non_biomass	electricity	37.4368	TWh
electricity_biogenic, from agricultural residue	electricity_biogenic_short	0	TWh
electricity_biogenic, from forest residue	electricity_biogenic_long	0	TWh
enzyme, from potato starch	enzyme	3.12757e-05	Mt
heat, high temperature, from agricultural residue	heat_high	297.449	PJ
heat, high temperature, from forest residue	heat_high	0	PJ
hydrogen, from PEM electrolysis	hydrogen	0.135529	Mt
nitric_acid, from ammonia	nitric_acid	0.535924	Mt
nitrogen, from crogenic air separation, improved	nitrogen_liquid	0.699364	Mt
oxygen, from cryogenic air separation, improved	oxygen_liquid	1.75194	Mt
potato starch, from potato	potato_starch	0.000130316	Mt
steam, high temperature, from heat	steam_high	207.082	PJ
sulfur dioxide, from sulfur	sulfur_dioxide	1.91547e-05	Mt
hydrogen_peroxide, by anthraquinone process	hydrogen_peroxide	0.000589495	Mt
ammonia, anhydrous, liquid, from ammonia production, steam reforming, liquid_fossil	ammonia	0	Mt
benzene, from BTX production, from pyrolysis gas, average_fossil	benzene_fossil	0	Mt
benzene, from BTX production, from reformate, average_fossil	benzene_fossil	2.92207e-05	Mt
butadiene, from butadiene purification, extractive distillation of crude butadiene_fossil	butadiene_fossil	1.4643e-06	Mt
butadiene, crude, from unsaturated hydrocarbons production, steam cracking operation, average_fossil	butadiene_crude_fossil	1.49419e-06	Mt
butane, from natural gas liquids fractionation_fossil	butane_fossil	6.61191e-06	Mt
butene, mixed, from unsaturated hydrocarbons production, steam cracking operation, average_fossil	butene_1_fossil	1.37297e-06	Mt
carbon monoxide, from carbon monoxide production_fossil	carbon_monoxide_fossil	3.32796e-06	Mt
diesel, from diesel production, petroleum refinery operation_fossil	diesel_fossil	1.63257e-06	Mt
ethane, from natural gas liquids fractionation_fossil	ethane_fossil	1.83664e-06	Mt
ethylene, from unsaturated hydrocarbons production, steam cracking operation, average_fossil	ethylene_fossil	3.06762e-05	Mt
heat, district or industrial, natural gas, from heat production, natural gas, at industrial furnace low-NOx >100kW_fossil	heat_high	0	PJ
heavy fuel oil, from heavy fuel oil production, petroleum refinery operation_fossil	heavy_fuel_oil_fossil	2.19645e-06	Mt
hydrogen, gaseous, low pressure, from hydrogen production, steam methane reforming_fossil	hydrogen	0	Mt
isobutane, from natural gas liquids fractionation_fossil	isobutane_fossil	0	Mt
methanol, from methanol production, natural gas reforming_fossil	methanol_fossil	0	Mt
naphtha, from naphtha production, petroleum refinery operation_fossil	naphtha_fossil	2.61211e-05	Mt
natural gas liquids, from natural gas liquids production_fossil	natural_gas_liquids_fossil	1.23231e-05	Mt
p-xylene, from BTX production, from pyrolysis gas, average_fossil	p-xylene_fossil	0	Mt
p-xylene, from BTX production, from reformate, average_fossil	p-xylene_fossil	0	Mt
pentane, from natural gas liquids fractionation_fossil	pentane_fossil	0	Mt
propane, from natural gas liquids fractionation_fossil	propane_fossil	3.10188e-06	Mt
propylene, from potroleum refinery openration_fossil	propylene_fossil	2.11128e-05	Mt
propylene, from unsaturated hydrocarbons production, steam cracking operation, average_fossil	propylene_fossil	0	Mt
pyrolysis gas, containing benzene, toluene and xylene, from unsaturated hydrocarbons production, steam cracking operation, average_fossil	pyrolysis_gas_fossil	0	Mt
reformate, from reformate production, petroleum refinery operation_fossil	reformate_fossil	3.86394e-05	Mt
toluene, liquid, from BTX production, from pyrolysis gas, average_fossil	toluene_fossil	0	Mt
toluene, liquid, from BTX production, from reformate, average_fossil	toluene_fossil	8.0249e-06	Mt
Mulch films, from pbat_biogenic_short replacing ldpe	mulch_films_ldpe_pbat_biogenic_short_replaced	0	Mt
Mulch films, from pbat_biogenic_long replacing ldpe	mulch_films_ldpe_pbat_biogenic_long_replaced	0	Mt
Mulch films, from pbs_biogenic_short replacing ldpe	mulch_films_ldpe_pbs_biogenic_short_replaced	0	Mt
Mulch films, from pbs_biogenic_long replacing ldpe	mulch_films_ldpe_pbs_biogenic_long_replaced	0	Mt
Mulch films, from pla_biogenic_short replacing ldpe	mulch_films_ldpe_pla_biogenic_short_replaced	0	Mt
Mulch films, from pla_biogenic_long replacing ldpe	mulch_films_ldpe_pla_biogenic_long_replaced	0	Mt
Medical and hygiene items, from phb_biogenic_short replacing hdpe	medical_and_hygiene_items_hdpe_phb_biogenic_short_replaced	0	Mt
Medical and hygiene items, from phb_biogenic_long replacing hdpe	medical_and_hygiene_items_hdpe_phb_biogenic_long_replaced	0	Mt
Medical and hygiene items, from phb_biogenic_short replacing pp	medical_and_hygiene_items_pp_phb_biogenic_short_replaced	0	Mt
Medical and hygiene items, from phb_biogenic_long replacing pp	medical_and_hygiene_items_pp_phb_biogenic_long_replaced	0	Mt
Medical and hygiene items, from pla_biogenic_short replacing hdpe	medical_and_hygiene_items_hdpe_pla_biogenic_short_replaced	0	Mt
Medical and hygiene items, from pla_biogenic_long replacing hdpe	medical_and_hygiene_items_hdpe_pla_biogenic_long_replaced	0	Mt
Medical and hygiene items, from pla_biogenic_short replacing ldpe	medical_and_hygiene_items_ldpe_pla_biogenic_short_replaced	0	Mt
Medical and hygiene items, from pla_biogenic_long replacing ldpe	medical_and_hygiene_items_ldpe_pla_biogenic_long_replaced	0	Mt
Medical and hygiene items, from pla_biogenic_short replacing pp	medical_and_hygiene_items_pp_pla_biogenic_short_replaced	0	Mt
Medical and hygiene items, from pla_biogenic_long replacing pp	medical_and_hygiene_items_pp_pla_biogenic_long_replaced	0	Mt
Beverage bottles, from pef_biogenic_short replacing pet	beverage_bottles_pet_pef_biogenic_short_replaced	0	Mt
Beverage bottles, from pef_biogenic_long replacing pet	beverage_bottles_pet_pef_biogenic_long_replaced	0	Mt
Beverage bottles, from pla_biogenic_short replacing hdpe	beverage_bottles_hdpe_pla_biogenic_short_replaced	0	Mt
Beverage bottles, from pla_biogenic_long replacing hdpe	beverage_bottles_hdpe_pla_biogenic_long_replaced	0	Mt
Beverage bottles, from pla_biogenic_short replacing pet	beverage_bottles_pet_pla_biogenic_short_replaced	0	Mt
Beverage bottles, from pla_biogenic_long replacing pet	beverage_bottles_pet_pla_biogenic_long_replaced	0	Mt
Consumer non-food bags, from pla_biogenic_short replacing hdpe	consumer_non-food_bags_hdpe_pla_biogenic_short_replaced	0	Mt
Consumer non-food bags, from pla_biogenic_long replacing hdpe	consumer_non-food_bags_hdpe_pla_biogenic_long_replaced	0	Mt
Consumer non-food bags, from pla_biogenic_short replacing ldpe	consumer_non-food_bags_ldpe_pla_biogenic_short_replaced	0	Mt
Consumer non-food bags, from pla_biogenic_long replacing ldpe	consumer_non-food_bags_ldpe_pla_biogenic_long_replaced	0	Mt
Consumer non-food bags, from pla_biogenic_short replacing pet	consumer_non-food_bags_pet_pla_biogenic_short_replaced	0	Mt
Consumer non-food bags, from pla_biogenic_long replacing pet	consumer_non-food_bags_pet_pla_biogenic_long_replaced	0	Mt
Containers for food, from pbs_biogenic_short replacing gpps	containers_for_food_gpps_pbs_biogenic_short_replaced	0	Mt
Containers for food, from pbs_biogenic_long replacing gpps	containers_for_food_gpps_pbs_biogenic_long_replaced	0	Mt
Containers for food, from pla_biogenic_short replacing gpps	containers_for_food_gpps_pla_biogenic_short_replaced	0	Mt
Containers for food, from pla_biogenic_long replacing gpps	containers_for_food_gpps_pla_biogenic_long_replaced	0	Mt
Containers for food, from pla_biogenic_short replacing pet	containers_for_food_pet_pla_biogenic_short_replaced	0	Mt
Containers for food, from pla_biogenic_long replacing pet	containers_for_food_pet_pla_biogenic_long_replaced	0	Mt
Containers for food, from pla_biogenic_short replacing pp	containers_for_food_pp_pla_biogenic_short_replaced	0	Mt
Containers for food, from pla_biogenic_long replacing pp	containers_for_food_pp_pla_biogenic_long_replaced	0	Mt
Containers for non-food, from pla_biogenic_short replacing gpps	containers_for_non-food_gpps_pla_biogenic_short_replaced	0	Mt
Containers for non-food, from pla_biogenic_long replacing gpps	containers_for_non-food_gpps_pla_biogenic_long_replaced	0	Mt
Containers for non-food, from pla_biogenic_short replacing pet	containers_for_non-food_pet_pla_biogenic_short_replaced	0	Mt
Containers for non-food, from pla_biogenic_long replacing pet	containers_for_non-food_pet_pla_biogenic_long_replaced	0	Mt
Food films, from pla_biogenic_short replacing ldpe	food_films_ldpe_pla_biogenic_short_replaced	0	Mt
Food films, from pla_biogenic_long replacing ldpe	food_films_ldpe_pla_biogenic_long_replaced	0	Mt
Food films, from pla_biogenic_short replacing pet	food_films_pet_pla_biogenic_short_replaced	0	Mt
Food films, from pla_biogenic_long replacing pet	food_films_pet_pla_biogenic_long_replaced	0	Mt
Food films, from pla_biogenic_short replacing pp	food_films_pp_pla_biogenic_short_replaced	0	Mt
Food films, from pla_biogenic_long replacing pp	food_films_pp_pla_biogenic_long_replaced	0	Mt
Non-food films, from pla_biogenic_short replacing pp	non-food_films_pp_pla_biogenic_short_replaced	0	Mt
Non-food films, from pla_biogenic_long replacing pp	non-food_films_pp_pla_biogenic_long_replaced	0	Mt
Other food packaging, from phb_biogenic_short replacing gpps	other_food_packaging_gpps_phb_biogenic_short_replaced	0	Mt
Other food packaging, from phb_biogenic_long replacing gpps	other_food_packaging_gpps_phb_biogenic_long_replaced	0	Mt
Other food packaging, from phb_biogenic_short replacing pp	other_food_packaging_pp_phb_biogenic_short_replaced	0	Mt
Other food packaging, from phb_biogenic_long replacing pp	other_food_packaging_pp_phb_biogenic_long_replaced	0	Mt
Other food packaging, from pla_biogenic_short replacing gpps	other_food_packaging_gpps_pla_biogenic_short_replaced	0	Mt
Other food packaging, from pla_biogenic_long replacing gpps	other_food_packaging_gpps_pla_biogenic_long_replaced	0	Mt
Other food packaging, from pla_biogenic_short replacing hdpe	other_food_packaging_hdpe_pla_biogenic_short_replaced	0	Mt
Other food packaging, from pla_biogenic_long replacing hdpe	other_food_packaging_hdpe_pla_biogenic_long_replaced	0	Mt
Other food packaging, from pla_biogenic_short replacing pet	other_food_packaging_pet_pla_biogenic_short_replaced	0	Mt
Other food packaging, from pla_biogenic_long replacing pet	other_food_packaging_pet_pla_biogenic_long_replaced	0	Mt
Other food packaging, from pla_biogenic_short replacing pp	other_food_packaging_pp_pla_biogenic_short_replaced	0	Mt
Other food packaging, from pla_biogenic_long replacing pp	other_food_packaging_pp_pla_biogenic_long_replaced	0	Mt
waste incineration from hdpe_waste_co2	hdpe_waste_co2	0	Mt
waste incineration from ldpe_waste_co2	ldpe_waste_co2	0	Mt
waste incineration from pp_waste_co2	pp_waste_co2	0	Mt
waste incineration from gpps_waste_co2	gpps_waste_co2	0	Mt
waste incineration from pvc_waste_co2	pvc_waste_co2	0	Mt
waste incineration from pur_flexible_waste_co2	pur_flexible_waste_co2	0	Mt
waste incineration from pur_rigid_waste_co2	pur_rigid_waste_co2	0	Mt
waste incineration from pet_waste_co2	pet_waste_co2	0	Mt
waste incineration from hdpe_waste_biogenic_long	hdpe_waste_biogenic_long	0	Mt
waste incineration from ldpe_waste_biogenic_long	ldpe_waste_biogenic_long	0	Mt
waste incineration from pp_waste_biogenic_long	pp_waste_biogenic_long	0	Mt
waste incineration from gpps_waste_biogenic_long	gpps_waste_biogenic_long	0	Mt
waste incineration from pvc_waste_biogenic_long	pvc_waste_biogenic_long	0	Mt
waste incineration from pur_flexible_waste_biogenic_long	pur_flexible_waste_biogenic_long	0	Mt
waste incineration from pur_rigid_waste_biogenic_long	pur_rigid_waste_biogenic_long	0	Mt
waste incineration from pet_waste_biogenic_long	pet_waste_biogenic_long	0	Mt
waste incineration from hips_waste_biogenic_long	hips_waste_biogenic_long	0	Mt
waste incineration from hdpe_waste_biogenic_short	hdpe_waste_biogenic_short	2.56236	Mt
waste incineration from ldpe_waste_biogenic_short	ldpe_waste_biogenic_short	2.29413	Mt
waste incineration from pp_waste_biogenic_short	pp_waste_biogenic_short	4.98452	Mt
waste incineration from gpps_waste_biogenic_short	gpps_waste_biogenic_short	1.5395	Mt
waste incineration from pvc_waste_biogenic_short	pvc_waste_biogenic_short	1.05401	Mt
waste incineration from pur_flexible_waste_biogenic_short	pur_flexible_waste_biogenic_short	0.561535	Mt
waste incineration from pur_rigid_waste_biogenic_short	pur_rigid_waste_biogenic_short	1.09615	Mt
waste incineration from pet_waste_biogenic_short	pet_waste_biogenic_short	3.29266	Mt
waste incineration from hips_waste_biogenic_short	hips_waste_biogenic_short	0.120203	Mt
waste incineration from hdpe_waste_fossil	hdpe_waste_fossil	3.56465e-06	Mt
waste incineration from ldpe_waste_fossil	ldpe_waste_fossil	2.10987e-06	Mt
waste incineration from pp_waste_fossil	pp_waste_fossil	5.0182e-06	Mt
waste incineration from gpps_waste_fossil	gpps_waste_fossil	3.5287e-06	Mt
waste incineration from pvc_waste_fossil	pvc_waste_fossil	0	Mt
waste incineration from pur_flexible_waste_fossil	pur_flexible_waste_fossil	1.52021e-05	Mt
waste incineration from pur_rigid_waste_fossil	pur_rigid_waste_fossil	0	Mt
waste incineration from pet_waste_fossil	pet_waste_fossil	0	Mt
waste incineration from hips_waste_fossil	hips_waste_fossil	2.47614e-06	Mt
waste incineration from pbat_biogenic_short_waste	pbat_biogenic_short_waste	0	Mt
waste incineration from pbat_biogenic_long_waste	pbat_biogenic_long_waste	0	Mt
waste incineration from pbs_biogenic_short_waste	pbs_biogenic_short_waste	0	Mt
waste incineration from pbs_biogenic_long_waste	pbs_biogenic_long_waste	0	Mt
waste incineration from pla_biogenic_short_waste	pla_biogenic_short_waste	0	Mt
waste incineration from pla_biogenic_long_waste	pla_biogenic_long_waste	0	Mt
waste incineration from phb_biogenic_short_waste	phb_biogenic_short_waste	0	Mt
waste incineration from phb_biogenic_long_waste	phb_biogenic_long_waste	0	Mt
waste incineration from pef_biogenic_short_waste	pef_biogenic_short_waste	0	Mt
waste incineration from pef_biogenic_long_waste	pef_biogenic_long_waste	0	Mt
CCS_fossil	co2_storage_fossil	8.09944e-05	Mt
CCS_biogenic_short	co2_storage_biogenic_short	64.7145	Mt
CCS_biogenic_long	co2_storage_biogenic_long	0	Mt

## Sheet: Table S27_CAN
process	product_name	value	unit
benzene, from methanol-to-aromatics_co2	benzene_co2	0	Mt
carbon_monoxide, from co2_co2	carbon_monoxide_co2	0	Mt
ethylene, from methanol-to-olefins_co2	ethylene_co2	0	Mt
methanol, from co2 hydrogenation_co2	methanol_co2	0	Mt
propylene, from methanol-to-olefins_co2	propylene_co2	0	Mt
p-xylene, from methanol-to-aromatics_co2	p-xylene_co2	0	Mt
toluene, from methanol-to-aromatics_co2	toluene_co2	0	Mt
acetic_acid, from methanol carbonylation_co2	acetic_acid_co2	0	Mt
adipic_acid, from phenol via cyclohexanol_co2	adipic_acid_co2	0	Mt
aniline, from nitrobenzene_co2	aniline_co2	0	Mt
butene_1, from ethylene by dimerization_co2	butene_1_co2	0	Mt
chlorobenzene, from benzene and chlorine_co2	chlorobenzene_co2	0	Mt
cumene, from benzene and propylene_co2	cumene_co2	0	Mt
dinitrotoluene, from toluene by nitration_co2	dinitrotoluene_co2	0	Mt
ethylbenzene, from benzene via liquid phase alkylation_co2	ethylbenzene_co2	0	Mt
ethylene_glycol, from ethylene via eo_co2	ethylene_glycol_co2	0	Mt
ethylene_oxide, from ethylene by oxygen oxidation_co2	ethylene_oxide_co2	0	Mt
formaldehyde, from methanol_co2	formaldehyde_co2	0	Mt
gpps, by continuous bulk polymerization_co2	gpps_co2	0	Mt
hdpe, by gas phase process_co2	hdpe_co2	0	Mt
ldpe, by gas phase process_co2	ldpe_co2	0	Mt
nitrobenzene, from benzene by nitration_co2	nitrobenzene_co2	0	Mt
pet, by tpa process_co2	pet_co2	0	Mt
phenol, from cumene_co2	phenol_co2	0	Mt
polymeric_mdi, by phosgenation_co2	polymeric_mdi_co2	0	Mt
polyol_polyester, from adipic acid and deg_co2	polyol_polyester_co2	0	Mt
polyol_polyether, from po and eo by semi-continuous process_co2	polyol_polyether_co2	0	Mt
pp, by gas phase process_co2	pp_co2	0	Mt
propylene, from ethylene by dimerization and oct_co2	propylene_co2	0	Mt
propylene_oxide, by the hppo process_co2	propylene_oxide_co2	0	Mt
pur_flexible, from toluene diisocyanate and polyol_co2	pur_flexible_co2	0	Mt
pur_rigid, from polymeric MDI and polyol_co2	pur_rigid_co2	0	Mt
pvc, by suspension polymerization_co2	pvc_co2	0	Mt
styrene, from ethylbenzene by dehydrogenation_co2	styrene_co2	0	Mt
terephthalic_acid, from p-xylene by air oxidation_co2	terephthalic_acid_co2	0	Mt
toluene_diisocyanate, from dinitrotoluene by phosgenation_co2	toluene_diisocyanate_co2	0	Mt
vinyl_chloride, from ethylene by a balanced process_co2	vinyl_chloride_co2	0	Mt
diethylene_glycol, from ethylene via eo_co2	diethylene_glycol_co2	0	Mt
Buildings and construction, from hdpe_co2	buildings_and_construction_hdpe_co2	0	Mt
Buildings and construction, from ldpe_co2	buildings_and_construction_ldpe_co2	0	Mt
Buildings and construction, from pp_co2	buildings_and_construction_pp_co2	0	Mt
Buildings and construction, from gpps_co2	buildings_and_construction_gpps_co2	0	Mt
Buildings and construction, from pvc_co2	buildings_and_construction_pvc_co2	0	Mt
Buildings and construction, from pur_flexible_co2	buildings_and_construction_pur_flexible_co2	0	Mt
Buildings and construction, from pur_rigid_co2	buildings_and_construction_pur_rigid_co2	0	Mt
Medical and hygiene items, from hdpe_co2	medical_and_hygiene_items_hdpe_co2	0	Mt
Medical and hygiene items, from ldpe_co2	medical_and_hygiene_items_ldpe_co2	0	Mt
Medical and hygiene items, from pet_co2	medical_and_hygiene_items_pet_co2	0	Mt
Medical and hygiene items, from pp_co2	medical_and_hygiene_items_pp_co2	0	Mt
Medical and hygiene items, from gpps_co2	medical_and_hygiene_items_gpps_co2	0	Mt
Medical and hygiene items, from pvc_co2	medical_and_hygiene_items_pvc_co2	0	Mt
Medical and hygiene items, from pur_flexible_co2	medical_and_hygiene_items_pur_flexible_co2	0	Mt
Medical and hygiene items, from pur_rigid_co2	medical_and_hygiene_items_pur_rigid_co2	0	Mt
Rest of consumer products, from hdpe_co2	rest_of_consumer_products_hdpe_co2	0	Mt
Rest of consumer products, from ldpe_co2	rest_of_consumer_products_ldpe_co2	0	Mt
Rest of consumer products, from pet_co2	rest_of_consumer_products_pet_co2	0	Mt
Rest of consumer products, from pp_co2	rest_of_consumer_products_pp_co2	0	Mt
Rest of consumer products, from gpps_co2	rest_of_consumer_products_gpps_co2	0	Mt
Rest of consumer products, from pvc_co2	rest_of_consumer_products_pvc_co2	0	Mt
Rest of consumer products, from pur_flexible_co2	rest_of_consumer_products_pur_flexible_co2	0	Mt
Rest of consumer products, from pur_rigid_co2	rest_of_consumer_products_pur_rigid_co2	0	Mt
Electrical and electronic, from hdpe_co2	electrical_and_electronic_hdpe_co2	0	Mt
Electrical and electronic, from ldpe_co2	electrical_and_electronic_ldpe_co2	0	Mt
Electrical and electronic, from pp_co2	electrical_and_electronic_pp_co2	0	Mt
Electrical and electronic, from gpps_co2	electrical_and_electronic_gpps_co2	0	Mt
Electrical and electronic, from pvc_co2	electrical_and_electronic_pvc_co2	0	Mt
Electrical and electronic, from pur_flexible_co2	electrical_and_electronic_pur_flexible_co2	0	Mt
Electrical and electronic, from pur_rigid_co2	electrical_and_electronic_pur_rigid_co2	0	Mt
Mulch films, from ldpe_co2	mulch_films_ldpe_co2	0	Mt
Rest of other, from hdpe_co2	rest_of_other_hdpe_co2	0	Mt
Rest of other, from ldpe_co2	rest_of_other_ldpe_co2	0	Mt
Rest of other, from pp_co2	rest_of_other_pp_co2	0	Mt
Rest of other, from gpps_co2	rest_of_other_gpps_co2	0	Mt
Rest of other, from pvc_co2	rest_of_other_pvc_co2	0	Mt
Rest of other, from pur_flexible_co2	rest_of_other_pur_flexible_co2	0	Mt
Rest of other, from pur_rigid_co2	rest_of_other_pur_rigid_co2	0	Mt
Food films, from hdpe_co2	food_films_hdpe_co2	0	Mt
Food films, from ldpe_co2	food_films_ldpe_co2	0	Mt
Food films, from pet_co2	food_films_pet_co2	0	Mt
Food films, from pp_co2	food_films_pp_co2	0	Mt
Food films, from gpps_co2	food_films_gpps_co2	0	Mt
Food films, from pvc_co2	food_films_pvc_co2	0	Mt
Non-food films, from hdpe_co2	non-food_films_hdpe_co2	0	Mt
Non-food films, from ldpe_co2	non-food_films_ldpe_co2	0	Mt
Non-food films, from pet_co2	non-food_films_pet_co2	0	Mt
Non-food films, from pp_co2	non-food_films_pp_co2	0	Mt
Non-food films, from gpps_co2	non-food_films_gpps_co2	0	Mt
Non-food films, from pvc_co2	non-food_films_pvc_co2	0	Mt
Consumer non-food bags, from hdpe_co2	consumer_non-food_bags_hdpe_co2	0	Mt
Consumer non-food bags, from ldpe_co2	consumer_non-food_bags_ldpe_co2	0	Mt
Beverage bottles, from hdpe_co2	beverage_bottles_hdpe_co2	0	Mt
Beverage bottles, from pet_co2	beverage_bottles_pet_co2	0	Mt
Beverage bottles, from pp_co2	beverage_bottles_pp_co2	0	Mt
Containers for food, from hdpe_co2	containers_for_food_hdpe_co2	0	Mt
Containers for food, from ldpe_co2	containers_for_food_ldpe_co2	0	Mt
Containers for food, from pet_co2	containers_for_food_pet_co2	0	Mt
Containers for food, from pp_co2	containers_for_food_pp_co2	0	Mt
Containers for food, from gpps_co2	containers_for_food_gpps_co2	0	Mt
Containers for food, from pvc_co2	containers_for_food_pvc_co2	0	Mt
Containers for non-food, from hdpe_co2	containers_for_non-food_hdpe_co2	0	Mt
Containers for non-food, from ldpe_co2	containers_for_non-food_ldpe_co2	0	Mt
Containers for non-food, from pet_co2	containers_for_non-food_pet_co2	0	Mt
Containers for non-food, from pp_co2	containers_for_non-food_pp_co2	0	Mt
Containers for non-food, from gpps_co2	containers_for_non-food_gpps_co2	0	Mt
Containers for non-food, from pvc_co2	containers_for_non-food_pvc_co2	0	Mt
Other food packaging, from hdpe_co2	other_food_packaging_hdpe_co2	0	Mt
Other food packaging, from ldpe_co2	other_food_packaging_ldpe_co2	0	Mt
Other food packaging, from pet_co2	other_food_packaging_pet_co2	0	Mt
Other food packaging, from pp_co2	other_food_packaging_pp_co2	0	Mt
Other food packaging, from gpps_co2	other_food_packaging_gpps_co2	0	Mt
Other food packaging, from pvc_co2	other_food_packaging_pvc_co2	0	Mt
Rest of packaging, from hdpe_co2	rest_of_packaging_hdpe_co2	0	Mt
Rest of packaging, from ldpe_co2	rest_of_packaging_ldpe_co2	0	Mt
Rest of packaging, from pet_co2	rest_of_packaging_pet_co2	0	Mt
Rest of packaging, from pp_co2	rest_of_packaging_pp_co2	0	Mt
Rest of packaging, from gpps_co2	rest_of_packaging_gpps_co2	0	Mt
Rest of packaging, from pvc_co2	rest_of_packaging_pvc_co2	0	Mt
Rest of packaging, from pur_flexible_co2	rest_of_packaging_pur_flexible_co2	0	Mt
Rest of packaging, from pur_rigid_co2	rest_of_packaging_pur_rigid_co2	0	Mt
Textiles, from hdpe_co2	textiles_hdpe_co2	0	Mt
Textiles, from pet_co2	textiles_pet_co2	0	Mt
Textiles, from pp_co2	textiles_pp_co2	0	Mt
Transportation, from hdpe_co2	transportation_hdpe_co2	0	Mt
Transportation, from ldpe_co2	transportation_ldpe_co2	0	Mt
Transportation, from pp_co2	transportation_pp_co2	0	Mt
Transportation, from pvc_co2	transportation_pvc_co2	0	Mt
Transportation, from pur_flexible_co2	transportation_pur_flexible_co2	0	Mt
Transportation, from pur_rigid_co2	transportation_pur_rigid_co2	0	Mt
hdpe_mr, from mechanical recycling_co2	hdpe_mr_co2	0	Mt
ldpe_mr, from mechanical recycling_co2	ldpe_mr_co2	0	Mt
pet_mr, from mechanical recycling_co2	pet_mr_co2	0	Mt
pp_mr, from mechanical recycling_co2	pp_mr_co2	0	Mt
gpps_mr, from mechanical recycling_co2	gpps_mr_co2	0	Mt
pvc_mr, from mechanical recycling_co2	pvc_mr_co2	0	Mt
Buildings and construction, from hdpe_mr_co2	buildings_and_construction_hdpe_mr_co2	0	Mt
Buildings and construction, from ldpe_mr_co2	buildings_and_construction_ldpe_mr_co2	0	Mt
Buildings and construction, from pp_mr_co2	buildings_and_construction_pp_mr_co2	0	Mt
Buildings and construction, from gpps_mr_co2	buildings_and_construction_gpps_mr_co2	0	Mt
Buildings and construction, from pvc_mr_co2	buildings_and_construction_pvc_mr_co2	0	Mt
Medical and hygiene items, from hdpe_mr_co2	medical_and_hygiene_items_hdpe_mr_co2	0	Mt
Medical and hygiene items, from ldpe_mr_co2	medical_and_hygiene_items_ldpe_mr_co2	0	Mt
Medical and hygiene items, from pet_mr_co2	medical_and_hygiene_items_pet_mr_co2	0	Mt
Medical and hygiene items, from pp_mr_co2	medical_and_hygiene_items_pp_mr_co2	0	Mt
Medical and hygiene items, from gpps_mr_co2	medical_and_hygiene_items_gpps_mr_co2	0	Mt
Medical and hygiene items, from pvc_mr_co2	medical_and_hygiene_items_pvc_mr_co2	0	Mt
Rest of consumer products, from hdpe_mr_co2	rest_of_consumer_products_hdpe_mr_co2	0	Mt
Rest of consumer products, from ldpe_mr_co2	rest_of_consumer_products_ldpe_mr_co2	0	Mt
Rest of consumer products, from pet_mr_co2	rest_of_consumer_products_pet_mr_co2	0	Mt
Rest of consumer products, from pp_mr_co2	rest_of_consumer_products_pp_mr_co2	0	Mt
Rest of consumer products, from gpps_mr_co2	rest_of_consumer_products_gpps_mr_co2	0	Mt
Rest of consumer products, from pvc_mr_co2	rest_of_consumer_products_pvc_mr_co2	0	Mt
Electrical and electronic, from hdpe_mr_co2	electrical_and_electronic_hdpe_mr_co2	0	Mt
Electrical and electronic, from ldpe_mr_co2	electrical_and_electronic_ldpe_mr_co2	0	Mt
Electrical and electronic, from pp_mr_co2	electrical_and_electronic_pp_mr_co2	0	Mt
Electrical and electronic, from gpps_mr_co2	electrical_and_electronic_gpps_mr_co2	0	Mt
Electrical and electronic, from pvc_mr_co2	electrical_and_electronic_pvc_mr_co2	0	Mt
Mulch films, from ldpe_mr_co2	mulch_films_ldpe_mr_co2	0	Mt
Rest of other, from hdpe_mr_co2	rest_of_other_hdpe_mr_co2	0	Mt
Rest of other, from ldpe_mr_co2	rest_of_other_ldpe_mr_co2	0	Mt
Rest of other, from pp_mr_co2	rest_of_other_pp_mr_co2	0	Mt
Rest of other, from gpps_mr_co2	rest_of_other_gpps_mr_co2	0	Mt
Rest of other, from pvc_mr_co2	rest_of_other_pvc_mr_co2	0	Mt
Food films, from hdpe_mr_co2	food_films_hdpe_mr_co2	0	Mt
Food films, from ldpe_mr_co2	food_films_ldpe_mr_co2	0	Mt
Food films, from pet_mr_co2	food_films_pet_mr_co2	0	Mt
Food films, from pp_mr_co2	food_films_pp_mr_co2	0	Mt
Food films, from gpps_mr_co2	food_films_gpps_mr_co2	0	Mt
Food films, from pvc_mr_co2	food_films_pvc_mr_co2	0	Mt
Non-food films, from hdpe_mr_co2	non-food_films_hdpe_mr_co2	0	Mt
Non-food films, from ldpe_mr_co2	non-food_films_ldpe_mr_co2	0	Mt
Non-food films, from pet_mr_co2	non-food_films_pet_mr_co2	0	Mt
Non-food films, from pp_mr_co2	non-food_films_pp_mr_co2	0	Mt
Non-food films, from gpps_mr_co2	non-food_films_gpps_mr_co2	0	Mt
Non-food films, from pvc_mr_co2	non-food_films_pvc_mr_co2	0	Mt
Consumer non-food bags, from hdpe_mr_co2	consumer_non-food_bags_hdpe_mr_co2	0	Mt
Consumer non-food bags, from ldpe_mr_co2	consumer_non-food_bags_ldpe_mr_co2	0	Mt
Beverage bottles, from hdpe_mr_co2	beverage_bottles_hdpe_mr_co2	0	Mt
Beverage bottles, from pet_mr_co2	beverage_bottles_pet_mr_co2	0	Mt
Beverage bottles, from pp_mr_co2	beverage_bottles_pp_mr_co2	0	Mt
Containers for food, from hdpe_mr_co2	containers_for_food_hdpe_mr_co2	0	Mt
Containers for food, from ldpe_mr_co2	containers_for_food_ldpe_mr_co2	0	Mt
Containers for food, from pet_mr_co2	containers_for_food_pet_mr_co2	0	Mt
Containers for food, from pp_mr_co2	containers_for_food_pp_mr_co2	0	Mt
Containers for food, from gpps_mr_co2	containers_for_food_gpps_mr_co2	0	Mt
Containers for food, from pvc_mr_co2	containers_for_food_pvc_mr_co2	0	Mt
Containers for non-food, from hdpe_mr_co2	containers_for_non-food_hdpe_mr_co2	0	Mt
Containers for non-food, from ldpe_mr_co2	containers_for_non-food_ldpe_mr_co2	0	Mt
Containers for non-food, from pet_mr_co2	containers_for_non-food_pet_mr_co2	0	Mt
Containers for non-food, from pp_mr_co2	containers_for_non-food_pp_mr_co2	0	Mt
Containers for non-food, from gpps_mr_co2	containers_for_non-food_gpps_mr_co2	0	Mt
Containers for non-food, from pvc_mr_co2	containers_for_non-food_pvc_mr_co2	0	Mt
Other food packaging, from hdpe_mr_co2	other_food_packaging_hdpe_mr_co2	0	Mt
Other food packaging, from ldpe_mr_co2	other_food_packaging_ldpe_mr_co2	0	Mt
Other food packaging, from pet_mr_co2	other_food_packaging_pet_mr_co2	0	Mt
Other food packaging, from pp_mr_co2	other_food_packaging_pp_mr_co2	0	Mt
Other food packaging, from gpps_mr_co2	other_food_packaging_gpps_mr_co2	0	Mt
Other food packaging, from pvc_mr_co2	other_food_packaging_pvc_mr_co2	0	Mt
Rest of packaging, from hdpe_mr_co2	rest_of_packaging_hdpe_mr_co2	0	Mt
Rest of packaging, from ldpe_mr_co2	rest_of_packaging_ldpe_mr_co2	0	Mt
Rest of packaging, from pet_mr_co2	rest_of_packaging_pet_mr_co2	0	Mt
Rest of packaging, from pp_mr_co2	rest_of_packaging_pp_mr_co2	0	Mt
Rest of packaging, from gpps_mr_co2	rest_of_packaging_gpps_mr_co2	0	Mt
Rest of packaging, from pvc_mr_co2	rest_of_packaging_pvc_mr_co2	0	Mt
Textiles, from hdpe_mr_co2	textiles_hdpe_mr_co2	0	Mt
Textiles, from pet_mr_co2	textiles_pet_mr_co2	0	Mt
Textiles, from pp_mr_co2	textiles_pp_mr_co2	0	Mt
Transportation, from hdpe_mr_co2	transportation_hdpe_mr_co2	0	Mt
Transportation, from ldpe_mr_co2	transportation_ldpe_mr_co2	0	Mt
Transportation, from pp_mr_co2	transportation_pp_mr_co2	0	Mt
Transportation, from pvc_mr_co2	transportation_pvc_mr_co2	0	Mt
methanol, from pp_waste gasification_co2	methanol_co2	0	Mt
methanol, from ldpe_waste gasification_co2	methanol_co2	0	Mt
methanol, from hdpe_waste gasification_co2	methanol_co2	0	Mt
methanol, from gpps_waste gasification_co2	methanol_co2	0	Mt
1,4-BDO, from glucose fermentation, according to Leiva2023_biogenic_long	bdo_14_biogenic_long	0	Mt
benzene, from methanol-to-aromatics_biogenic_long	benzene_biogenic_long	0.50119	Mt
butadiene, from ethanol to butadiene process_biogenic_long	butadiene_biogenic_long	0.00291175	Mt
carbon_monoxide, from partial condensation of syngas_biogenic_long	carbon_monoxide_biogenic_long	0.00610951	Mt
cellulose, from organosolv pre-treatment of forest residue, according to Nitzsche2016_biogenic_long	cellulose_biogenic_long	0	Mt
ethanol, from liquid hot water pre-treatment of forest residue, according to LiuF2021_biogenic_long	ethanol_biogenic_long	0.00547798	Mt
ethylene, from methanol-to-olefins_biogenic_long	ethylene_biogenic_long	1.40574	Mt
fdca, from cellulose via HMF_biogenic_long	fdca_biogenic_long	0	Mt
glucose, from organosolv pre-treatment of forest residue, according to Nitzsche2016_biogenic_long	glucose_biogenic_long	0.0013172	Mt
lactic acid, from steam explosion pre-treatment of forest residue, according to Mandegari2018_biogenic_long	lactic_acid_biogenic_long	0	Mt
methanol, from co2 hydrogenation_biogenic_long	methanol_biogenic_long	0	Mt
pbs, from 1,4-BDO and succinic acid_biogenic_long	pbs_biogenic_long	0	Mt
phb, from glucose fermentation_biogenic_long	phb_biogenic_long	0	Mt
propylene, from methanol-to-olefins_biogenic_long	propylene_biogenic_long	1.08134	Mt
p-xylene, from methanol-to-aromatics_biogenic_long	p-xylene_biogenic_long	0	Mt
succinic acid, from glucose, according to Leiva2023_biogenic_long	succinic_acid_biogenic_long	0	Mt
syngas, from forest residue gasification_biogenic_long	syngas_2_to_1_biogenic_long	0.00411837	Mt
tetrahydrofuran, from 1,4-BDO dehydrogenation_biogenic_long	tetrahydrofuran_biogenic_long	0	Mt
toluene, from methanol-to-aromatics_biogenic_long	toluene_biogenic_long	0.0147322	Mt
trimethylamine, from methanol and ammonia, mass balance only_biogenic_long	trimethylamine_biogenic_long	0	Mt
methanol, from forest residue gasification, with co2 capture, according to Charalambous_biogenic_long	methanol_biogenic_long	5.76636	Mt
acetic_acid, from methanol carbonylation_biogenic_long	acetic_acid_biogenic_long	0	Mt
adipic_acid, from phenol via cyclohexanol_biogenic_long	adipic_acid_biogenic_long	0	Mt
aniline, from nitrobenzene_biogenic_long	aniline_biogenic_long	0	Mt
butene_1, from ethylene by dimerization_biogenic_long	butene_1_biogenic_long	0.0546769	Mt
chlorobenzene, from benzene and chlorine_biogenic_long	chlorobenzene_biogenic_long	0	Mt
cumene, from benzene and propylene_biogenic_long	cumene_biogenic_long	0	Mt
dinitrotoluene, from toluene by nitration_biogenic_long	dinitrotoluene_biogenic_long	0.0280352	Mt
ethylbenzene, from benzene via liquid phase alkylation_biogenic_long	ethylbenzene_biogenic_long	0.689193	Mt
ethylene, from ethanol dehydration_biogenic_long	ethylene_biogenic_long	0	Mt
ethylene_glycol, from ethylene via eo_biogenic_long	ethylene_glycol_biogenic_long	0	Mt
ethylene_oxide, from ethylene by oxygen oxidation_biogenic_long	ethylene_oxide_biogenic_long	0.00404212	Mt
formaldehyde, from methanol_biogenic_long	formaldehyde_biogenic_long	0	Mt
gpps, by continuous bulk polymerization_biogenic_long	gpps_biogenic_long	0.631956	Mt
hdpe, by gas phase process_biogenic_long	hdpe_biogenic_long	0.221583	Mt
hips, by continuous bulk polymerization_biogenic_long	hips_biogenic_long	0.0413994	Mt
ldpe, by gas phase process_biogenic_long	ldpe_biogenic_long	0.744579	Mt
nitrobenzene, from benzene by nitration_biogenic_long	nitrobenzene_biogenic_long	0	Mt
pbat, from aliphatic aromatic copolyester process_biogenic_long	pbat_biogenic_long	0	Mt
pef, from fdca_biogenic_long	pef_biogenic_long	0	Mt
pet, by tpa process_biogenic_long	pet_biogenic_long	0	Mt
phenol, from cumene_biogenic_long	phenol_biogenic_long	0	Mt
pla, by ring-opening polymerization_biogenic_long	pla_biogenic_long	0	Mt
polybutadiene, by solution process_biogenic_long	polybutadiene_biogenic_long	0.00285242	Mt
polymeric_mdi, by phosgenation_biogenic_long	polymeric_mdi_biogenic_long	0	Mt
polyol_polyester, from adipic acid and deg_biogenic_long	polyol_polyester_biogenic_long	0	Mt
polyol_polyether, from po and eo by semi-continuous process_biogenic_long	polyol_polyether_biogenic_long	0.0401402	Mt
pp, by gas phase process_biogenic_long	pp_biogenic_long	1.0357	Mt
propylene, from ethylene by dimerization and oct_biogenic_long	propylene_biogenic_long	0	Mt
propylene_oxide, by the hppo process_biogenic_long	propylene_oxide_biogenic_long	0.0367162	Mt
pur_flexible, from toluene diisocyanate and polyol_biogenic_long	pur_flexible_biogenic_long	0.0604512	Mt
pur_rigid, from polymeric MDI and polyol_biogenic_long	pur_rigid_biogenic_long	0	Mt
pvc, by suspension polymerization_biogenic_long	pvc_biogenic_long	0.472175	Mt
styrene, from ethylbenzene by dehydrogenation_biogenic_long	styrene_biogenic_long	0.675327	Mt
terephthalic_acid, from p-xylene by air oxidation_biogenic_long	terephthalic_acid_biogenic_long	0	Mt
toluene_diisocyanate, from dinitrotoluene by phosgenation_biogenic_long	toluene_diisocyanate_biogenic_long	0.0234823	Mt
vinyl_chloride, from ethylene by a balanced process_biogenic_long	vinyl_chloride_biogenic_long	0.474715	Mt
diethylene_glycol, from ethylene via eo_biogenic_long	diethylene_glycol_biogenic_long	0	Mt
Buildings and construction, from hdpe_biogenic_long	buildings_and_construction_hdpe_biogenic_long	0.136543	Mt
Buildings and construction, from ldpe_biogenic_long	buildings_and_construction_ldpe_biogenic_long	0.081835	Mt
Buildings and construction, from pp_biogenic_long	buildings_and_construction_pp_biogenic_long	0.0892745	Mt
Buildings and construction, from gpps_biogenic_long	buildings_and_construction_gpps_biogenic_long	0.16367	Mt
Buildings and construction, from pvc_biogenic_long	buildings_and_construction_pvc_biogenic_long	0.472175	Mt
Buildings and construction, from pur_flexible_biogenic_long	buildings_and_construction_pur_flexible_biogenic_long	0.0604512	Mt
Buildings and construction, from pur_rigid_biogenic_long	buildings_and_construction_pur_rigid_biogenic_long	0	Mt
Medical and hygiene items, from hdpe_biogenic_long	medical_and_hygiene_items_hdpe_biogenic_long	0	Mt
Medical and hygiene items, from ldpe_biogenic_long	medical_and_hygiene_items_ldpe_biogenic_long	0.0131078	Mt
Medical and hygiene items, from pet_biogenic_long	medical_and_hygiene_items_pet_biogenic_long	0	Mt
Medical and hygiene items, from pp_biogenic_long	medical_and_hygiene_items_pp_biogenic_long	0	Mt
Medical and hygiene items, from gpps_biogenic_long	medical_and_hygiene_items_gpps_biogenic_long	0.00526036	Mt
Medical and hygiene items, from pvc_biogenic_long	medical_and_hygiene_items_pvc_biogenic_long	0	Mt
Medical and hygiene items, from hips_biogenic_long	medical_and_hygiene_items_hips_biogenic_long	0	Mt
Medical and hygiene items, from pur_flexible_biogenic_long	medical_and_hygiene_items_pur_flexible_biogenic_long	0	Mt
Medical and hygiene items, from pur_rigid_biogenic_long	medical_and_hygiene_items_pur_rigid_biogenic_long	0	Mt
Rest of consumer products, from hdpe_biogenic_long	rest_of_consumer_products_hdpe_biogenic_long	0	Mt
Rest of consumer products, from ldpe_biogenic_long	rest_of_consumer_products_ldpe_biogenic_long	0	Mt
Rest of consumer products, from pet_biogenic_long	rest_of_consumer_products_pet_biogenic_long	0	Mt
Rest of consumer products, from pp_biogenic_long	rest_of_consumer_products_pp_biogenic_long	0.0399644	Mt
Rest of consumer products, from gpps_biogenic_long	rest_of_consumer_products_gpps_biogenic_long	0.0985527	Mt
Rest of consumer products, from pvc_biogenic_long	rest_of_consumer_products_pvc_biogenic_long	0	Mt
Rest of consumer products, from hips_biogenic_long	rest_of_consumer_products_hips_biogenic_long	0	Mt
Rest of consumer products, from pur_flexible_biogenic_long	rest_of_consumer_products_pur_flexible_biogenic_long	0	Mt
Rest of consumer products, from pur_rigid_biogenic_long	rest_of_consumer_products_pur_rigid_biogenic_long	0	Mt
Electrical and electronic, from hdpe_biogenic_long	electrical_and_electronic_hdpe_biogenic_long	0.0172276	Mt
Electrical and electronic, from ldpe_biogenic_long	electrical_and_electronic_ldpe_biogenic_long	0.043069	Mt
Electrical and electronic, from pp_biogenic_long	electrical_and_electronic_pp_biogenic_long	0.0775243	Mt
Electrical and electronic, from gpps_biogenic_long	electrical_and_electronic_gpps_biogenic_long	0.0194252	Mt
Electrical and electronic, from pvc_biogenic_long	electrical_and_electronic_pvc_biogenic_long	0	Mt
Electrical and electronic, from hips_biogenic_long	electrical_and_electronic_hips_biogenic_long	0.0413994	Mt
Electrical and electronic, from pur_flexible_biogenic_long	electrical_and_electronic_pur_flexible_biogenic_long	0	Mt
Electrical and electronic, from pur_rigid_biogenic_long	electrical_and_electronic_pur_rigid_biogenic_long	0	Mt
Mulch films, from ldpe_biogenic_long	mulch_films_ldpe_biogenic_long	0.0548084	Mt
Rest of other, from hdpe_biogenic_long	rest_of_other_hdpe_biogenic_long	0	Mt
Rest of other, from ldpe_biogenic_long	rest_of_other_ldpe_biogenic_long	0.0900251	Mt
Rest of other, from pp_biogenic_long	rest_of_other_pp_biogenic_long	0.335404	Mt
Rest of other, from gpps_biogenic_long	rest_of_other_gpps_biogenic_long	0.050471	Mt
Rest of other, from pvc_biogenic_long	rest_of_other_pvc_biogenic_long	0	Mt
Rest of other, from hips_biogenic_long	rest_of_other_hips_biogenic_long	0	Mt
Rest of other, from pur_flexible_biogenic_long	rest_of_other_pur_flexible_biogenic_long	0	Mt
Rest of other, from pur_rigid_biogenic_long	rest_of_other_pur_rigid_biogenic_long	0	Mt
Food films, from hdpe_biogenic_long	food_films_hdpe_biogenic_long	0	Mt
Food films, from ldpe_biogenic_long	food_films_ldpe_biogenic_long	0	Mt
Food films, from pet_biogenic_long	food_films_pet_biogenic_long	0	Mt
Food films, from pp_biogenic_long	food_films_pp_biogenic_long	0	Mt
Food films, from gpps_biogenic_long	food_films_gpps_biogenic_long	0.00509088	Mt
Food films, from pvc_biogenic_long	food_films_pvc_biogenic_long	0	Mt
Non-food films, from hdpe_biogenic_long	non-food_films_hdpe_biogenic_long	0	Mt
Non-food films, from ldpe_biogenic_long	non-food_films_ldpe_biogenic_long	0	Mt
Non-food films, from pet_biogenic_long	non-food_films_pet_biogenic_long	0	Mt
Non-food films, from pp_biogenic_long	non-food_films_pp_biogenic_long	0	Mt
Non-food films, from gpps_biogenic_long	non-food_films_gpps_biogenic_long	0.0038888	Mt
Non-food films, from pvc_biogenic_long	non-food_films_pvc_biogenic_long	0	Mt
Consumer non-food bags, from hdpe_biogenic_long	consumer_non-food_bags_hdpe_biogenic_long	0	Mt
Consumer non-food bags, from ldpe_biogenic_long	consumer_non-food_bags_ldpe_biogenic_long	0	Mt
Beverage bottles, from hdpe_biogenic_long	beverage_bottles_hdpe_biogenic_long	0	Mt
Beverage bottles, from pet_biogenic_long	beverage_bottles_pet_biogenic_long	0	Mt
Beverage bottles, from pp_biogenic_long	beverage_bottles_pp_biogenic_long	0	Mt
Containers for food, from hdpe_biogenic_long	containers_for_food_hdpe_biogenic_long	0	Mt
Containers for food, from ldpe_biogenic_long	containers_for_food_ldpe_biogenic_long	0	Mt
Containers for food, from pet_biogenic_long	containers_for_food_pet_biogenic_long	0	Mt
Containers for food, from pp_biogenic_long	containers_for_food_pp_biogenic_long	0	Mt
Containers for food, from gpps_biogenic_long	containers_for_food_gpps_biogenic_long	0.0747389	Mt
Containers for food, from pvc_biogenic_long	containers_for_food_pvc_biogenic_long	0	Mt
Containers for non-food, from hdpe_biogenic_long	containers_for_non-food_hdpe_biogenic_long	0	Mt
Containers for non-food, from ldpe_biogenic_long	containers_for_non-food_ldpe_biogenic_long	0	Mt
Containers for non-food, from pet_biogenic_long	containers_for_non-food_pet_biogenic_long	0	Mt
Containers for non-food, from pp_biogenic_long	containers_for_non-food_pp_biogenic_long	0	Mt
Containers for non-food, from gpps_biogenic_long	containers_for_non-food_gpps_biogenic_long	0.0536103	Mt
Containers for non-food, from pvc_biogenic_long	containers_for_non-food_pvc_biogenic_long	0	Mt
Other food packaging, from hdpe_biogenic_long	other_food_packaging_hdpe_biogenic_long	0	Mt
Other food packaging, from ldpe_biogenic_long	other_food_packaging_ldpe_biogenic_long	0	Mt
Other food packaging, from pet_biogenic_long	other_food_packaging_pet_biogenic_long	0	Mt
Other food packaging, from pp_biogenic_long	other_food_packaging_pp_biogenic_long	0	Mt
Other food packaging, from gpps_biogenic_long	other_food_packaging_gpps_biogenic_long	0.0175032	Mt
Other food packaging, from pvc_biogenic_long	other_food_packaging_pvc_biogenic_long	0	Mt
Rest of packaging, from hdpe_biogenic_long	rest_of_packaging_hdpe_biogenic_long	0	Mt
Rest of packaging, from ldpe_biogenic_long	rest_of_packaging_ldpe_biogenic_long	0.461733	Mt
Rest of packaging, from pet_biogenic_long	rest_of_packaging_pet_biogenic_long	0	Mt
Rest of packaging, from pp_biogenic_long	rest_of_packaging_pp_biogenic_long	0	Mt
Rest of packaging, from gpps_biogenic_long	rest_of_packaging_gpps_biogenic_long	0.139745	Mt
Rest of packaging, from pvc_biogenic_long	rest_of_packaging_pvc_biogenic_long	0	Mt
Rest of packaging, from pur_flexible_biogenic_long	rest_of_packaging_pur_flexible_biogenic_long	0	Mt
Rest of packaging, from pur_rigid_biogenic_long	rest_of_packaging_pur_rigid_biogenic_long	0	Mt
Textiles, from hdpe_biogenic_long	textiles_hdpe_biogenic_long	0	Mt
Textiles, from pet_biogenic_long	textiles_pet_biogenic_long	0	Mt
Textiles, from pp_biogenic_long	textiles_pp_biogenic_long	0.273139	Mt
Transportation, from hdpe_biogenic_long	transportation_hdpe_biogenic_long	0.0678126	Mt
Transportation, from ldpe_biogenic_long	transportation_ldpe_biogenic_long	0	Mt
Transportation, from pp_biogenic_long	transportation_pp_biogenic_long	0.220391	Mt
Transportation, from pvc_biogenic_long	transportation_pvc_biogenic_long	0	Mt
Transportation, from pur_flexible_biogenic_long	transportation_pur_flexible_biogenic_long	0	Mt
Transportation, from pur_rigid_biogenic_long	transportation_pur_rigid_biogenic_long	0	Mt
hdpe_mr, from mechanical recycling_biogenic_long	hdpe_mr_biogenic_long	0.108962	Mt
ldpe_mr, from mechanical recycling_biogenic_long	ldpe_mr_biogenic_long	0.368059	Mt
pet_mr, from mechanical recycling_biogenic_long	pet_mr_biogenic_long	0	Mt
pp_mr, from mechanical recycling_biogenic_long	pp_mr_biogenic_long	0	Mt
gpps_mr, from mechanical recycling_biogenic_long	gpps_mr_biogenic_long	0	Mt
pvc_mr, from mechanical recycling_biogenic_long	pvc_mr_biogenic_long	0.130428	Mt
hips_mr, from mechanical recycling_biogenic_long	hips_mr_biogenic_long	0.019275	Mt
Buildings and construction, from hdpe_mr_biogenic_long	buildings_and_construction_hdpe_mr_biogenic_long	0.108962	Mt
Buildings and construction, from ldpe_mr_biogenic_long	buildings_and_construction_ldpe_mr_biogenic_long	0	Mt
Buildings and construction, from pp_mr_biogenic_long	buildings_and_construction_pp_mr_biogenic_long	0	Mt
Buildings and construction, from gpps_mr_biogenic_long	buildings_and_construction_gpps_mr_biogenic_long	0	Mt
Buildings and construction, from pvc_mr_biogenic_long	buildings_and_construction_pvc_mr_biogenic_long	0.130428	Mt
Medical and hygiene items, from hdpe_mr_biogenic_long	medical_and_hygiene_items_hdpe_mr_biogenic_long	0	Mt
Medical and hygiene items, from ldpe_mr_biogenic_long	medical_and_hygiene_items_ldpe_mr_biogenic_long	0	Mt
Medical and hygiene items, from pet_mr_biogenic_long	medical_and_hygiene_items_pet_mr_biogenic_long	0	Mt
Medical and hygiene items, from pp_mr_biogenic_long	medical_and_hygiene_items_pp_mr_biogenic_long	0	Mt
Medical and hygiene items, from gpps_mr_biogenic_long	medical_and_hygiene_items_gpps_mr_biogenic_long	0	Mt
Medical and hygiene items, from pvc_mr_biogenic_long	medical_and_hygiene_items_pvc_mr_biogenic_long	0	Mt
Medical and hygiene items, from hips_mr_biogenic_long	medical_and_hygiene_items_hips_mr_biogenic_long	0	Mt
Rest of consumer products, from hdpe_mr_biogenic_long	rest_of_consumer_products_hdpe_mr_biogenic_long	0	Mt
Rest of consumer products, from ldpe_mr_biogenic_long	rest_of_consumer_products_ldpe_mr_biogenic_long	0.163719	Mt
Rest of consumer products, from pet_mr_biogenic_long	rest_of_consumer_products_pet_mr_biogenic_long	0	Mt
Rest of consumer products, from pp_mr_biogenic_long	rest_of_consumer_products_pp_mr_biogenic_long	0	Mt
Rest of consumer products, from gpps_mr_biogenic_long	rest_of_consumer_products_gpps_mr_biogenic_long	0	Mt
Rest of consumer products, from pvc_mr_biogenic_long	rest_of_consumer_products_pvc_mr_biogenic_long	0	Mt
Rest of consumer products, from hips_mr_biogenic_long	rest_of_consumer_products_hips_mr_biogenic_long	0	Mt
Electrical and electronic, from hdpe_mr_biogenic_long	electrical_and_electronic_hdpe_mr_biogenic_long	0	Mt
Electrical and electronic, from ldpe_mr_biogenic_long	electrical_and_electronic_ldpe_mr_biogenic_long	0	Mt
Electrical and electronic, from pp_mr_biogenic_long	electrical_and_electronic_pp_mr_biogenic_long	0	Mt
Electrical and electronic, from gpps_mr_biogenic_long	electrical_and_electronic_gpps_mr_biogenic_long	0	Mt
Electrical and electronic, from pvc_mr_biogenic_long	electrical_and_electronic_pvc_mr_biogenic_long	0	Mt
Electrical and electronic, from hips_mr_biogenic_long	electrical_and_electronic_hips_mr_biogenic_long	0.019275	Mt
Mulch films, from ldpe_mr_biogenic_long	mulch_films_ldpe_mr_biogenic_long	0	Mt
Rest of other, from hdpe_mr_biogenic_long	rest_of_other_hdpe_mr_biogenic_long	0	Mt
Rest of other, from ldpe_mr_biogenic_long	rest_of_other_ldpe_mr_biogenic_long	0	Mt
Rest of other, from pp_mr_biogenic_long	rest_of_other_pp_mr_biogenic_long	0	Mt
Rest of other, from gpps_mr_biogenic_long	rest_of_other_gpps_mr_biogenic_long	0	Mt
Rest of other, from pvc_mr_biogenic_long	rest_of_other_pvc_mr_biogenic_long	0	Mt
Rest of other, from hips_mr_biogenic_long	rest_of_other_hips_mr_biogenic_long	0	Mt
Food films, from hdpe_mr_biogenic_long	food_films_hdpe_mr_biogenic_long	0	Mt
Food films, from ldpe_mr_biogenic_long	food_films_ldpe_mr_biogenic_long	0	Mt
Food films, from pet_mr_biogenic_long	food_films_pet_mr_biogenic_long	0	Mt
Food films, from pp_mr_biogenic_long	food_films_pp_mr_biogenic_long	0	Mt
Food films, from gpps_mr_biogenic_long	food_films_gpps_mr_biogenic_long	0	Mt
Food films, from pvc_mr_biogenic_long	food_films_pvc_mr_biogenic_long	0	Mt
Non-food films, from hdpe_mr_biogenic_long	non-food_films_hdpe_mr_biogenic_long	0	Mt
Non-food films, from ldpe_mr_biogenic_long	non-food_films_ldpe_mr_biogenic_long	0.0553068	Mt
Non-food films, from pet_mr_biogenic_long	non-food_films_pet_mr_biogenic_long	0	Mt
Non-food films, from pp_mr_biogenic_long	non-food_films_pp_mr_biogenic_long	0	Mt
Non-food films, from gpps_mr_biogenic_long	non-food_films_gpps_mr_biogenic_long	0	Mt
Non-food films, from pvc_mr_biogenic_long	non-food_films_pvc_mr_biogenic_long	0	Mt
Consumer non-food bags, from hdpe_mr_biogenic_long	consumer_non-food_bags_hdpe_mr_biogenic_long	0	Mt
Consumer non-food bags, from ldpe_mr_biogenic_long	consumer_non-food_bags_ldpe_mr_biogenic_long	0.0045251	Mt
Beverage bottles, from hdpe_mr_biogenic_long	beverage_bottles_hdpe_mr_biogenic_long	0	Mt
Beverage bottles, from pet_mr_biogenic_long	beverage_bottles_pet_mr_biogenic_long	0	Mt
Beverage bottles, from pp_mr_biogenic_long	beverage_bottles_pp_mr_biogenic_long	0	Mt
Containers for food, from hdpe_mr_biogenic_long	containers_for_food_hdpe_mr_biogenic_long	0	Mt
Containers for food, from ldpe_mr_biogenic_long	containers_for_food_ldpe_mr_biogenic_long	0.000773896	Mt
Containers for food, from pet_mr_biogenic_long	containers_for_food_pet_mr_biogenic_long	0	Mt
Containers for food, from pp_mr_biogenic_long	containers_for_food_pp_mr_biogenic_long	0	Mt
Containers for food, from gpps_mr_biogenic_long	containers_for_food_gpps_mr_biogenic_long	0	Mt
Containers for food, from pvc_mr_biogenic_long	containers_for_food_pvc_mr_biogenic_long	0	Mt
Containers for non-food, from hdpe_mr_biogenic_long	containers_for_non-food_hdpe_mr_biogenic_long	0	Mt
Containers for non-food, from ldpe_mr_biogenic_long	containers_for_non-food_ldpe_mr_biogenic_long	0.000502789	Mt
Containers for non-food, from pet_mr_biogenic_long	containers_for_non-food_pet_mr_biogenic_long	0	Mt
Containers for non-food, from pp_mr_biogenic_long	containers_for_non-food_pp_mr_biogenic_long	0	Mt
Containers for non-food, from gpps_mr_biogenic_long	containers_for_non-food_gpps_mr_biogenic_long	0	Mt
Containers for non-food, from pvc_mr_biogenic_long	containers_for_non-food_pvc_mr_biogenic_long	0	Mt
Other food packaging, from hdpe_mr_biogenic_long	other_food_packaging_hdpe_mr_biogenic_long	0	Mt
Other food packaging, from ldpe_mr_biogenic_long	other_food_packaging_ldpe_mr_biogenic_long	0	Mt
Other food packaging, from pet_mr_biogenic_long	other_food_packaging_pet_mr_biogenic_long	0	Mt
Other food packaging, from pp_mr_biogenic_long	other_food_packaging_pp_mr_biogenic_long	0	Mt
Other food packaging, from gpps_mr_biogenic_long	other_food_packaging_gpps_mr_biogenic_long	0	Mt
Other food packaging, from pvc_mr_biogenic_long	other_food_packaging_pvc_mr_biogenic_long	0	Mt
Rest of packaging, from hdpe_mr_biogenic_long	rest_of_packaging_hdpe_mr_biogenic_long	0	Mt
Rest of packaging, from ldpe_mr_biogenic_long	rest_of_packaging_ldpe_mr_biogenic_long	0.134755	Mt
Rest of packaging, from pet_mr_biogenic_long	rest_of_packaging_pet_mr_biogenic_long	0	Mt
Rest of packaging, from pp_mr_biogenic_long	rest_of_packaging_pp_mr_biogenic_long	0	Mt
Rest of packaging, from gpps_mr_biogenic_long	rest_of_packaging_gpps_mr_biogenic_long	0	Mt
Rest of packaging, from pvc_mr_biogenic_long	rest_of_packaging_pvc_mr_biogenic_long	0	Mt
Textiles, from hdpe_mr_biogenic_long	textiles_hdpe_mr_biogenic_long	0	Mt
Textiles, from pet_mr_biogenic_long	textiles_pet_mr_biogenic_long	0	Mt
Textiles, from pp_mr_biogenic_long	textiles_pp_mr_biogenic_long	0	Mt
Transportation, from hdpe_mr_biogenic_long	transportation_hdpe_mr_biogenic_long	0	Mt
Transportation, from ldpe_mr_biogenic_long	transportation_ldpe_mr_biogenic_long	0.00847658	Mt
Transportation, from pp_mr_biogenic_long	transportation_pp_mr_biogenic_long	0	Mt
Transportation, from pvc_mr_biogenic_long	transportation_pvc_mr_biogenic_long	0	Mt
methanol, from pp_waste gasification_biogenic_long	methanol_biogenic_long	0.583753	Mt
methanol, from ldpe_waste gasification_biogenic_long	methanol_biogenic_long	0.752246	Mt
methanol, from hdpe_waste gasification_biogenic_long	methanol_biogenic_long	0.137656	Mt
methanol, from gpps_waste gasification_biogenic_long	methanol_biogenic_long	0.452774	Mt
methanol, from hips_waste gasification_biogenic_long	methanol_biogenic_long	0.0387029	Mt
1,4-BDO, from glucose fermentation, according to Leiva2023_biogenic_short	bdo_14_biogenic_short	0	Mt
benzene, from methanol-to-aromatics_biogenic_short	benzene_biogenic_short	0.226326	Mt
butadiene, from ethanol to butadiene process_biogenic_short	butadiene_biogenic_short	0.000618986	Mt
carbon_monoxide, from partial condensation of syngas_biogenic_short	carbon_monoxide_biogenic_short	0.11734	Mt
cellulose, from organosolv pre-treatment of agricultural residue, according to Nitzsche2016_biogenic_short	cellulose_biogenic_short	0	Mt
ethanol, from liquid hot water pre-treatment of agricultural residue, according to LiuF2021_biogenic_short	ethanol_biogenic_short	0.00116452	Mt
ethylene, from methanol-to-olefins_biogenic_short	ethylene_biogenic_short	1.33875	Mt
fdca, from cellulose via HMF_biogenic_short	fdca_biogenic_short	0	Mt
glucose, from organosolv pre-treatment of agricultural residue, according to Nitzsche2016_biogenic_short	glucose_biogenic_short	0.000280012	Mt
lactic acid, from steam explosion pre-treatment of agricultural residue, according to Mandegari2018_biogenic_short	lactic_acid_biogenic_short	0	Mt
methanol, from co2 hydrogenation_biogenic_short	methanol_biogenic_short	0	Mt
pbs, from 1,4-BDO and succinic acid_biogenic_short	pbs_biogenic_short	0	Mt
phb, from glucose fermentation_biogenic_short	phb_biogenic_short	0	Mt
propylene, from methanol-to-olefins_biogenic_short	propylene_biogenic_short	1.02981	Mt
p-xylene, from methanol-to-aromatics_biogenic_short	p-xylene_biogenic_short	0.672407	Mt
succinic acid, from glucose, according to Leiva2023_biogenic_short	succinic_acid_biogenic_short	0	Mt
syngas, from agricultural residue gasification_biogenic_short	syngas_2_to_1_biogenic_short	0.0790981	Mt
tetrahydrofuran, from 1,4-BDO dehydrogenation_biogenic_short	tetrahydrofuran_biogenic_short	0	Mt
toluene, from methanol-to-aromatics_biogenic_short	toluene_biogenic_short	0.0459213	Mt
trimethylamine, from methanol and ammonia, mass balance only_biogenic_short	trimethylamine_biogenic_short	0	Mt
methanol, from agricultural residue gasification, with co2 capture, according to Charalambous_biogenic_short	methanol_biogenic_short	7.48205	Mt
acetic_acid, from methanol carbonylation_biogenic_short	acetic_acid_biogenic_short	0.0498521	Mt
adipic_acid, from phenol via cyclohexanol_biogenic_short	adipic_acid_biogenic_short	0.0356932	Mt
aniline, from nitrobenzene_biogenic_short	aniline_biogenic_short	0.239104	Mt
butene_1, from ethylene by dimerization_biogenic_short	butene_1_biogenic_short	0.0137879	Mt
chlorobenzene, from benzene and chlorine_biogenic_short	chlorobenzene_biogenic_short	0	Mt
cumene, from benzene and propylene_biogenic_short	cumene_biogenic_short	0.0233115	Mt
dinitrotoluene, from toluene by nitration_biogenic_short	dinitrotoluene_biogenic_short	0.0873876	Mt
ethylbenzene, from benzene via liquid phase alkylation_biogenic_short	ethylbenzene_biogenic_short	0.00838106	Mt
ethylene, from ethanol dehydration_biogenic_short	ethylene_biogenic_short	0	Mt
ethylene_glycol, from ethylene via eo_biogenic_short	ethylene_glycol_biogenic_short	0.392133	Mt
ethylene_oxide, from ethylene by oxygen oxidation_biogenic_short	ethylene_oxide_biogenic_short	0.0188085	Mt
formaldehyde, from methanol_biogenic_short	formaldehyde_biogenic_short	0.0183018	Mt
gpps, by continuous bulk polymerization_biogenic_short	gpps_biogenic_short	0	Mt
hdpe, by gas phase process_biogenic_short	hdpe_biogenic_short	0.781232	Mt
hips, by continuous bulk polymerization_biogenic_short	hips_biogenic_short	0.00880077	Mt
ldpe, by gas phase process_biogenic_short	ldpe_biogenic_short	0.18776	Mt
nitrobenzene, from benzene by nitration_biogenic_short	nitrobenzene_biogenic_short	0.319695	Mt
pbat, from aliphatic aromatic copolyester process_biogenic_short	pbat_biogenic_short	0	Mt
pef, from fdca_biogenic_short	pef_biogenic_short	0	Mt
pet, by tpa process_biogenic_short	pet_biogenic_short	1.19311	Mt
phenol, from cumene_biogenic_short	phenol_biogenic_short	0.0239966	Mt
pla, by ring-opening polymerization_biogenic_short	pla_biogenic_short	0	Mt
polybutadiene, by solution process_biogenic_short	polybutadiene_biogenic_short	0.000606373	Mt
polymeric_mdi, by phosgenation_biogenic_short	polymeric_mdi_biogenic_short	0.310867	Mt
polyol_polyester, from adipic acid and deg_biogenic_short	polyol_polyester_biogenic_short	0.0558763	Mt
polyol_polyether, from po and eo by semi-continuous process_biogenic_short	polyol_polyether_biogenic_short	0.186778	Mt
pp, by gas phase process_biogenic_short	pp_biogenic_short	0.868218	Mt
propylene, from ethylene by dimerization and oct_biogenic_short	propylene_biogenic_short	0	Mt
propylene_oxide, by the hppo process_biogenic_short	propylene_oxide_biogenic_short	0.170846	Mt
pur_flexible, from toluene diisocyanate and polyol_biogenic_short	pur_flexible_biogenic_short	0.18843	Mt
pur_rigid, from polymeric MDI and polyol_biogenic_short	pur_rigid_biogenic_short	0.485881	Mt
pvc, by suspension polymerization_biogenic_short	pvc_biogenic_short	0.199689	Mt
styrene, from ethylbenzene by dehydrogenation_biogenic_short	styrene_biogenic_short	0.00821244	Mt
terephthalic_acid, from p-xylene by air oxidation_biogenic_short	terephthalic_acid_biogenic_short	1.02695	Mt
toluene_diisocyanate, from dinitrotoluene by phosgenation_biogenic_short	toluene_diisocyanate_biogenic_short	0.0731958	Mt
vinyl_chloride, from ethylene by a balanced process_biogenic_short	vinyl_chloride_biogenic_short	0.200763	Mt
diethylene_glycol, from ethylene via eo_biogenic_short	diethylene_glycol_biogenic_short	0.0279438	Mt
Buildings and construction, from hdpe_biogenic_short	buildings_and_construction_hdpe_biogenic_short	0	Mt
Buildings and construction, from ldpe_biogenic_short	buildings_and_construction_ldpe_biogenic_short	0	Mt
Buildings and construction, from pp_biogenic_short	buildings_and_construction_pp_biogenic_short	0	Mt
Buildings and construction, from gpps_biogenic_short	buildings_and_construction_gpps_biogenic_short	0	Mt
Buildings and construction, from pvc_biogenic_short	buildings_and_construction_pvc_biogenic_short	0	Mt
Buildings and construction, from pur_flexible_biogenic_short	buildings_and_construction_pur_flexible_biogenic_short	0	Mt
Buildings and construction, from pur_rigid_biogenic_short	buildings_and_construction_pur_rigid_biogenic_short	0.118065	Mt
Medical and hygiene items, from hdpe_biogenic_short	medical_and_hygiene_items_hdpe_biogenic_short	0.00464239	Mt
Medical and hygiene items, from ldpe_biogenic_short	medical_and_hygiene_items_ldpe_biogenic_short	0	Mt
Medical and hygiene items, from pet_biogenic_short	medical_and_hygiene_items_pet_biogenic_short	0.000690821	Mt
Medical and hygiene items, from pp_biogenic_short	medical_and_hygiene_items_pp_biogenic_short	0.0129273	Mt
Medical and hygiene items, from gpps_biogenic_short	medical_and_hygiene_items_gpps_biogenic_short	0	Mt
Medical and hygiene items, from pvc_biogenic_short	medical_and_hygiene_items_pvc_biogenic_short	0	Mt
Medical and hygiene items, from hips_biogenic_short	medical_and_hygiene_items_hips_biogenic_short	0.000245727	Mt
Medical and hygiene items, from pur_flexible_biogenic_short	medical_and_hygiene_items_pur_flexible_biogenic_short	0.0157032	Mt
Medical and hygiene items, from pur_rigid_biogenic_short	medical_and_hygiene_items_pur_rigid_biogenic_short	0.0306527	Mt
Rest of consumer products, from hdpe_biogenic_short	rest_of_consumer_products_hdpe_biogenic_short	0.099015	Mt
Rest of consumer products, from ldpe_biogenic_short	rest_of_consumer_products_ldpe_biogenic_short	0	Mt
Rest of consumer products, from pet_biogenic_short	rest_of_consumer_products_pet_biogenic_short	0.00485888	Mt
Rest of consumer products, from pp_biogenic_short	rest_of_consumer_products_pp_biogenic_short	0.178813	Mt
Rest of consumer products, from gpps_biogenic_short	rest_of_consumer_products_gpps_biogenic_short	0	Mt
Rest of consumer products, from pvc_biogenic_short	rest_of_consumer_products_pvc_biogenic_short	0.0273074	Mt
Rest of consumer products, from hips_biogenic_short	rest_of_consumer_products_hips_biogenic_short	0.00566634	Mt
Rest of consumer products, from pur_flexible_biogenic_short	rest_of_consumer_products_pur_flexible_biogenic_short	0.0385661	Mt
Rest of consumer products, from pur_rigid_biogenic_short	rest_of_consumer_products_pur_rigid_biogenic_short	0.0752811	Mt
Electrical and electronic, from hdpe_biogenic_short	electrical_and_electronic_hdpe_biogenic_short	0	Mt
Electrical and electronic, from ldpe_biogenic_short	electrical_and_electronic_ldpe_biogenic_short	0	Mt
Electrical and electronic, from pp_biogenic_short	electrical_and_electronic_pp_biogenic_short	0	Mt
Electrical and electronic, from gpps_biogenic_short	electrical_and_electronic_gpps_biogenic_short	0	Mt
Electrical and electronic, from pvc_biogenic_short	electrical_and_electronic_pvc_biogenic_short	0.0344552	Mt
Electrical and electronic, from hips_biogenic_short	electrical_and_electronic_hips_biogenic_short	0	Mt
Electrical and electronic, from pur_flexible_biogenic_short	electrical_and_electronic_pur_flexible_biogenic_short	0.0116718	Mt
Electrical and electronic, from pur_rigid_biogenic_short	electrical_and_electronic_pur_rigid_biogenic_short	0.0227834	Mt
Mulch films, from ldpe_biogenic_short	mulch_films_ldpe_biogenic_short	0	Mt
Rest of other, from hdpe_biogenic_short	rest_of_other_hdpe_biogenic_short	0.0762282	Mt
Rest of other, from ldpe_biogenic_short	rest_of_other_ldpe_biogenic_short	0	Mt
Rest of other, from pp_biogenic_short	rest_of_other_pp_biogenic_short	0	Mt
Rest of other, from gpps_biogenic_short	rest_of_other_gpps_biogenic_short	0	Mt
Rest of other, from pvc_biogenic_short	rest_of_other_pvc_biogenic_short	0.106719	Mt
Rest of other, from hips_biogenic_short	rest_of_other_hips_biogenic_short	0.0028887	Mt
Rest of other, from pur_flexible_biogenic_short	rest_of_other_pur_flexible_biogenic_short	0.0723032	Mt
Rest of other, from pur_rigid_biogenic_short	rest_of_other_pur_rigid_biogenic_short	0.141136	Mt
Food films, from hdpe_biogenic_short	food_films_hdpe_biogenic_short	0.0349227	Mt
Food films, from ldpe_biogenic_short	food_films_ldpe_biogenic_short	0.0993075	Mt
Food films, from pet_biogenic_short	food_films_pet_biogenic_short	0.0150699	Mt
Food films, from pp_biogenic_short	food_films_pp_biogenic_short	0.129238	Mt
Food films, from gpps_biogenic_short	food_films_gpps_biogenic_short	0	Mt
Food films, from pvc_biogenic_short	food_films_pvc_biogenic_short	0	Mt
Non-food films, from hdpe_biogenic_short	non-food_films_hdpe_biogenic_short	0.0257174	Mt
Non-food films, from ldpe_biogenic_short	non-food_films_ldpe_biogenic_short	0	Mt
Non-food films, from pet_biogenic_short	non-food_films_pet_biogenic_short	0.00951947	Mt
Non-food films, from pp_biogenic_short	non-food_films_pp_biogenic_short	0.088075	Mt
Non-food films, from gpps_biogenic_short	non-food_films_gpps_biogenic_short	0	Mt
Non-food films, from pvc_biogenic_short	non-food_films_pvc_biogenic_short	0	Mt
Consumer non-food bags, from hdpe_biogenic_short	consumer_non-food_bags_hdpe_biogenic_short	0.00651989	Mt
Consumer non-food bags, from ldpe_biogenic_short	consumer_non-food_bags_ldpe_biogenic_short	0	Mt
Beverage bottles, from hdpe_biogenic_short	beverage_bottles_hdpe_biogenic_short	0.086281	Mt
Beverage bottles, from pet_biogenic_short	beverage_bottles_pet_biogenic_short	0.343265	Mt
Beverage bottles, from pp_biogenic_short	beverage_bottles_pp_biogenic_short	0.0183386	Mt
Containers for food, from hdpe_biogenic_short	containers_for_food_hdpe_biogenic_short	0.00931096	Mt
Containers for food, from ldpe_biogenic_short	containers_for_food_ldpe_biogenic_short	0	Mt
Containers for food, from pet_biogenic_short	containers_for_food_pet_biogenic_short	0.0695463	Mt
Containers for food, from pp_biogenic_short	containers_for_food_pp_biogenic_short	0.0945854	Mt
Containers for food, from gpps_biogenic_short	containers_for_food_gpps_biogenic_short	0	Mt
Containers for food, from pvc_biogenic_short	containers_for_food_pvc_biogenic_short	0	Mt
Containers for non-food, from hdpe_biogenic_short	containers_for_non-food_hdpe_biogenic_short	0.00325995	Mt
Containers for non-food, from ldpe_biogenic_short	containers_for_non-food_ldpe_biogenic_short	0	Mt
Containers for non-food, from pet_biogenic_short	containers_for_non-food_pet_biogenic_short	0.0526971	Mt
Containers for non-food, from pp_biogenic_short	containers_for_non-food_pp_biogenic_short	0.0680579	Mt
Containers for non-food, from gpps_biogenic_short	containers_for_non-food_gpps_biogenic_short	0	Mt
Containers for non-food, from pvc_biogenic_short	containers_for_non-food_pvc_biogenic_short	0	Mt
Other food packaging, from hdpe_biogenic_short	other_food_packaging_hdpe_biogenic_short	0.0332989	Mt
Other food packaging, from ldpe_biogenic_short	other_food_packaging_ldpe_biogenic_short	0.0151791	Mt
Other food packaging, from pet_biogenic_short	other_food_packaging_pet_biogenic_short	0.020817	Mt
Other food packaging, from pp_biogenic_short	other_food_packaging_pp_biogenic_short	0.114273	Mt
Other food packaging, from gpps_biogenic_short	other_food_packaging_gpps_biogenic_short	0	Mt
Other food packaging, from pvc_biogenic_short	other_food_packaging_pvc_biogenic_short	0	Mt
Rest of packaging, from hdpe_biogenic_short	rest_of_packaging_hdpe_biogenic_short	0.383066	Mt
Rest of packaging, from ldpe_biogenic_short	rest_of_packaging_ldpe_biogenic_short	0.0732736	Mt
Rest of packaging, from pet_biogenic_short	rest_of_packaging_pet_biogenic_short	0.121558	Mt
Rest of packaging, from pp_biogenic_short	rest_of_packaging_pp_biogenic_short	0.163909	Mt
Rest of packaging, from gpps_biogenic_short	rest_of_packaging_gpps_biogenic_short	0	Mt
Rest of packaging, from pvc_biogenic_short	rest_of_packaging_pvc_biogenic_short	0.0172439	Mt
Rest of packaging, from pur_flexible_biogenic_short	rest_of_packaging_pur_flexible_biogenic_short	0.00424262	Mt
Rest of packaging, from pur_rigid_biogenic_short	rest_of_packaging_pur_rigid_biogenic_short	0.0082816	Mt
Textiles, from hdpe_biogenic_short	textiles_hdpe_biogenic_short	0.0189696	Mt
Textiles, from pet_biogenic_short	textiles_pet_biogenic_short	0.555085	Mt
Textiles, from pp_biogenic_short	textiles_pp_biogenic_short	0	Mt
Transportation, from hdpe_biogenic_short	transportation_hdpe_biogenic_short	0	Mt
Transportation, from ldpe_biogenic_short	transportation_ldpe_biogenic_short	0	Mt
Transportation, from pp_biogenic_short	transportation_pp_biogenic_short	0	Mt
Transportation, from pvc_biogenic_short	transportation_pvc_biogenic_short	0.013963	Mt
Transportation, from pur_flexible_biogenic_short	transportation_pur_flexible_biogenic_short	0.0459435	Mt
Transportation, from pur_rigid_biogenic_short	transportation_pur_rigid_biogenic_short	0.0896817	Mt
hdpe_mr, from mechanical recycling_biogenic_short	hdpe_mr_biogenic_short	0	Mt
ldpe_mr, from mechanical recycling_biogenic_short	ldpe_mr_biogenic_short	0	Mt
pet_mr, from mechanical recycling_biogenic_short	pet_mr_biogenic_short	0	Mt
pp_mr, from mechanical recycling_biogenic_short	pp_mr_biogenic_short	0	Mt
gpps_mr, from mechanical recycling_biogenic_short	gpps_mr_biogenic_short	0	Mt
pvc_mr, from mechanical recycling_biogenic_short	pvc_mr_biogenic_short	0.0727474	Mt
hips_mr, from mechanical recycling_biogenic_short	hips_mr_biogenic_short	0	Mt
Buildings and construction, from hdpe_mr_biogenic_short	buildings_and_construction_hdpe_mr_biogenic_short	0	Mt
Buildings and construction, from ldpe_mr_biogenic_short	buildings_and_construction_ldpe_mr_biogenic_short	0	Mt
Buildings and construction, from pp_mr_biogenic_short	buildings_and_construction_pp_mr_biogenic_short	0	Mt
Buildings and construction, from gpps_mr_biogenic_short	buildings_and_construction_gpps_mr_biogenic_short	0	Mt
Buildings and construction, from pvc_mr_biogenic_short	buildings_and_construction_pvc_mr_biogenic_short	0	Mt
Medical and hygiene items, from hdpe_mr_biogenic_short	medical_and_hygiene_items_hdpe_mr_biogenic_short	0	Mt
Medical and hygiene items, from ldpe_mr_biogenic_short	medical_and_hygiene_items_ldpe_mr_biogenic_short	0	Mt
Medical and hygiene items, from pet_mr_biogenic_short	medical_and_hygiene_items_pet_mr_biogenic_short	0	Mt
Medical and hygiene items, from pp_mr_biogenic_short	medical_and_hygiene_items_pp_mr_biogenic_short	0	Mt
Medical and hygiene items, from gpps_mr_biogenic_short	medical_and_hygiene_items_gpps_mr_biogenic_short	0	Mt
Medical and hygiene items, from pvc_mr_biogenic_short	medical_and_hygiene_items_pvc_mr_biogenic_short	0.00927751	Mt
Medical and hygiene items, from hips_mr_biogenic_short	medical_and_hygiene_items_hips_mr_biogenic_short	0	Mt
Rest of consumer products, from hdpe_mr_biogenic_short	rest_of_consumer_products_hdpe_mr_biogenic_short	0	Mt
Rest of consumer products, from ldpe_mr_biogenic_short	rest_of_consumer_products_ldpe_mr_biogenic_short	0	Mt
Rest of consumer products, from pet_mr_biogenic_short	rest_of_consumer_products_pet_mr_biogenic_short	0	Mt
Rest of consumer products, from pp_mr_biogenic_short	rest_of_consumer_products_pp_mr_biogenic_short	0	Mt
Rest of consumer products, from gpps_mr_biogenic_short	rest_of_consumer_products_gpps_mr_biogenic_short	0	Mt
Rest of consumer products, from pvc_mr_biogenic_short	rest_of_consumer_products_pvc_mr_biogenic_short	0	Mt
Rest of consumer products, from hips_mr_biogenic_short	rest_of_consumer_products_hips_mr_biogenic_short	0	Mt
Electrical and electronic, from hdpe_mr_biogenic_short	electrical_and_electronic_hdpe_mr_biogenic_short	0	Mt
Electrical and electronic, from ldpe_mr_biogenic_short	electrical_and_electronic_ldpe_mr_biogenic_short	0	Mt
Electrical and electronic, from pp_mr_biogenic_short	electrical_and_electronic_pp_mr_biogenic_short	0	Mt
Electrical and electronic, from gpps_mr_biogenic_short	electrical_and_electronic_gpps_mr_biogenic_short	0	Mt
Electrical and electronic, from pvc_mr_biogenic_short	electrical_and_electronic_pvc_mr_biogenic_short	0	Mt
Electrical and electronic, from hips_mr_biogenic_short	electrical_and_electronic_hips_mr_biogenic_short	0	Mt
Mulch films, from ldpe_mr_biogenic_short	mulch_films_ldpe_mr_biogenic_short	0	Mt
Rest of other, from hdpe_mr_biogenic_short	rest_of_other_hdpe_mr_biogenic_short	0	Mt
Rest of other, from ldpe_mr_biogenic_short	rest_of_other_ldpe_mr_biogenic_short	0	Mt
Rest of other, from pp_mr_biogenic_short	rest_of_other_pp_mr_biogenic_short	0	Mt
Rest of other, from gpps_mr_biogenic_short	rest_of_other_gpps_mr_biogenic_short	0	Mt
Rest of other, from pvc_mr_biogenic_short	rest_of_other_pvc_mr_biogenic_short	0	Mt
Rest of other, from hips_mr_biogenic_short	rest_of_other_hips_mr_biogenic_short	0	Mt
Food films, from hdpe_mr_biogenic_short	food_films_hdpe_mr_biogenic_short	0	Mt
Food films, from ldpe_mr_biogenic_short	food_films_ldpe_mr_biogenic_short	0	Mt
Food films, from pet_mr_biogenic_short	food_films_pet_mr_biogenic_short	0	Mt
Food films, from pp_mr_biogenic_short	food_films_pp_mr_biogenic_short	0	Mt
Food films, from gpps_mr_biogenic_short	food_films_gpps_mr_biogenic_short	0	Mt
Food films, from pvc_mr_biogenic_short	food_films_pvc_mr_biogenic_short	0.011249	Mt
Non-food films, from hdpe_mr_biogenic_short	non-food_films_hdpe_mr_biogenic_short	0	Mt
Non-food films, from ldpe_mr_biogenic_short	non-food_films_ldpe_mr_biogenic_short	0	Mt
Non-food films, from pet_mr_biogenic_short	non-food_films_pet_mr_biogenic_short	0	Mt
Non-food films, from pp_mr_biogenic_short	non-food_films_pp_mr_biogenic_short	0	Mt
Non-food films, from gpps_mr_biogenic_short	non-food_films_gpps_mr_biogenic_short	0	Mt
Non-food films, from pvc_mr_biogenic_short	non-food_films_pvc_mr_biogenic_short	0.0084948	Mt
Consumer non-food bags, from hdpe_mr_biogenic_short	consumer_non-food_bags_hdpe_mr_biogenic_short	0	Mt
Consumer non-food bags, from ldpe_mr_biogenic_short	consumer_non-food_bags_ldpe_mr_biogenic_short	0	Mt
Beverage bottles, from hdpe_mr_biogenic_short	beverage_bottles_hdpe_mr_biogenic_short	0	Mt
Beverage bottles, from pet_mr_biogenic_short	beverage_bottles_pet_mr_biogenic_short	0	Mt
Beverage bottles, from pp_mr_biogenic_short	beverage_bottles_pp_mr_biogenic_short	0	Mt
Containers for food, from hdpe_mr_biogenic_short	containers_for_food_hdpe_mr_biogenic_short	0	Mt
Containers for food, from ldpe_mr_biogenic_short	containers_for_food_ldpe_mr_biogenic_short	0	Mt
Containers for food, from pet_mr_biogenic_short	containers_for_food_pet_mr_biogenic_short	0	Mt
Containers for food, from pp_mr_biogenic_short	containers_for_food_pp_mr_biogenic_short	0	Mt
Containers for food, from gpps_mr_biogenic_short	containers_for_food_gpps_mr_biogenic_short	0	Mt
Containers for food, from pvc_mr_biogenic_short	containers_for_food_pvc_mr_biogenic_short	0.0172439	Mt
Containers for non-food, from hdpe_mr_biogenic_short	containers_for_non-food_hdpe_mr_biogenic_short	0	Mt
Containers for non-food, from ldpe_mr_biogenic_short	containers_for_non-food_ldpe_mr_biogenic_short	0	Mt
Containers for non-food, from pet_mr_biogenic_short	containers_for_non-food_pet_mr_biogenic_short	0	Mt
Containers for non-food, from pp_mr_biogenic_short	containers_for_non-food_pp_mr_biogenic_short	0	Mt
Containers for non-food, from gpps_mr_biogenic_short	containers_for_non-food_gpps_mr_biogenic_short	0	Mt
Containers for non-food, from pvc_mr_biogenic_short	containers_for_non-food_pvc_mr_biogenic_short	0.0122703	Mt
Other food packaging, from hdpe_mr_biogenic_short	other_food_packaging_hdpe_mr_biogenic_short	0	Mt
Other food packaging, from ldpe_mr_biogenic_short	other_food_packaging_ldpe_mr_biogenic_short	0	Mt
Other food packaging, from pet_mr_biogenic_short	other_food_packaging_pet_mr_biogenic_short	0	Mt
Other food packaging, from pp_mr_biogenic_short	other_food_packaging_pp_mr_biogenic_short	0	Mt
Other food packaging, from gpps_mr_biogenic_short	other_food_packaging_gpps_mr_biogenic_short	0	Mt
Other food packaging, from pvc_mr_biogenic_short	other_food_packaging_pvc_mr_biogenic_short	0.00274516	Mt
Rest of packaging, from hdpe_mr_biogenic_short	rest_of_packaging_hdpe_mr_biogenic_short	0	Mt
Rest of packaging, from ldpe_mr_biogenic_short	rest_of_packaging_ldpe_mr_biogenic_short	0	Mt
Rest of packaging, from pet_mr_biogenic_short	rest_of_packaging_pet_mr_biogenic_short	0	Mt
Rest of packaging, from pp_mr_biogenic_short	rest_of_packaging_pp_mr_biogenic_short	0	Mt
Rest of packaging, from gpps_mr_biogenic_short	rest_of_packaging_gpps_mr_biogenic_short	0	Mt
Rest of packaging, from pvc_mr_biogenic_short	rest_of_packaging_pvc_mr_biogenic_short	0	Mt
Textiles, from hdpe_mr_biogenic_short	textiles_hdpe_mr_biogenic_short	0	Mt
Textiles, from pet_mr_biogenic_short	textiles_pet_mr_biogenic_short	0	Mt
Textiles, from pp_mr_biogenic_short	textiles_pp_mr_biogenic_short	0	Mt
Transportation, from hdpe_mr_biogenic_short	transportation_hdpe_mr_biogenic_short	0	Mt
Transportation, from ldpe_mr_biogenic_short	transportation_ldpe_mr_biogenic_short	0	Mt
Transportation, from pp_mr_biogenic_short	transportation_pp_mr_biogenic_short	0	Mt
Transportation, from pvc_mr_biogenic_short	transportation_pvc_mr_biogenic_short	0.0114667	Mt
methanol, from pp_waste gasification_biogenic_short	methanol_biogenic_short	0.533191	Mt
methanol, from ldpe_waste gasification_biogenic_short	methanol_biogenic_short	0.131907	Mt
methanol, from hdpe_waste gasification_biogenic_short	methanol_biogenic_short	0.433937	Mt
methanol, from gpps_waste gasification_biogenic_short	methanol_biogenic_short	0	Mt
methanol, from hips_waste gasification_biogenic_short	methanol_biogenic_short	0.00591248	Mt
benzene, from methanol-to-aromatics_fossil	benzene_fossil	0	Mt
ethylene, from methanol-to-olefins_fossil	ethylene_fossil	2.1936e-05	Mt
propylene, from methanol-to-olefins_fossil	propylene_fossil	1.68739e-05	Mt
p-xylene, from methanol-to-aromatics_fossil	p-xylene_fossil	0	Mt
toluene, from methanol-to-aromatics_fossil	toluene_fossil	0	Mt
acetic_acid, from methanol carbonylation_fossil	acetic_acid_fossil	0	Mt
adipic_acid, from phenol via cyclohexanol_fossil	adipic_acid_fossil	0	Mt
aniline, from nitrobenzene_fossil	aniline_fossil	0	Mt
butene_1, from ethylene by dimerization_fossil	butene_1_fossil	0	Mt
cumene, from benzene and propylene_fossil	cumene_fossil	0	Mt
dinitrotoluene, from toluene by nitration_fossil	dinitrotoluene_fossil	1.52713e-05	Mt
ethylbenzene, from benzene via liquid phase alkylation_fossil	ethylbenzene_fossil	3.91034e-05	Mt
ethylene_glycol, from ethylene via eo_fossil	ethylene_glycol_fossil	0	Mt
ethylene_oxide, from ethylene by oxygen oxidation_fossil	ethylene_oxide_fossil	2.20181e-06	Mt
formaldehyde, from methanol_fossil	formaldehyde_fossil	0	Mt
gpps, by continuous bulk polymerization_fossil	gpps_fossil	1.97836e-05	Mt
hdpe, by gas phase process_fossil	hdpe_fossil	2.19853e-05	Mt
hips, by continuous bulk polymerization_fossil	hips_fossil	1.97019e-05	Mt
ldpe, by gas phase process_fossil	ldpe_fossil	1.84812e-05	Mt
nitrobenzene, from benzene by nitration_fossil	nitrobenzene_fossil	0	Mt
pet, by tpa process_fossil	pet_fossil	0	Mt
phenol, from cumene_fossil	phenol_fossil	0	Mt
polybutadiene, by solution process_fossil	polybutadiene_fossil	1.35746e-06	Mt
polymeric_mdi, by phosgenation_fossil	polymeric_mdi_fossil	0	Mt
polyol_polyester, from adipic acid and deg_fossil	polyol_polyester_fossil	0	Mt
polyol_polyether, from po and eo by semi-continuous process_fossil	polyol_polyether_fossil	2.18651e-05	Mt
pp, by gas phase process_fossil	pp_fossil	2.12731e-05	Mt
propylene, from ethylene by dimerization and oct_fossil	propylene_fossil	0	Mt
propylene_oxide, by the hppo process_fossil	propylene_oxide_fossil	2e-05	Mt
pur_flexible, from toluene diisocyanate and polyol_fossil	pur_flexible_fossil	3.29289e-05	Mt
pur_rigid, from polymeric MDI and polyol_fossil	pur_rigid_fossil	0	Mt
pvc, by suspension polymerization_fossil	pvc_fossil	0	Mt
styrene, from ethylbenzene by dehydrogenation_fossil	styrene_fossil	3.83167e-05	Mt
terephthalic_acid, from p-xylene by air oxidation_fossil	terephthalic_acid_fossil	0	Mt
toluene_diisocyanate, from dinitrotoluene by phosgenation_fossil	toluene_diisocyanate_fossil	1.27912e-05	Mt
vinyl_chloride, from ethylene by a balanced process_fossil	vinyl_chloride_fossil	0	Mt
diethylene_glycol, from ethylene via eo_fossil	diethylene_glycol_fossil	0	Mt
Buildings and construction, from hdpe_fossil	buildings_and_construction_hdpe_fossil	0	Mt
Buildings and construction, from ldpe_fossil	buildings_and_construction_ldpe_fossil	0	Mt
Buildings and construction, from pp_fossil	buildings_and_construction_pp_fossil	0	Mt
Buildings and construction, from gpps_fossil	buildings_and_construction_gpps_fossil	0	Mt
Buildings and construction, from pvc_fossil	buildings_and_construction_pvc_fossil	0	Mt
Buildings and construction, from pur_flexible_fossil	buildings_and_construction_pur_flexible_fossil	3.29289e-05	Mt
Buildings and construction, from pur_rigid_fossil	buildings_and_construction_pur_rigid_fossil	0	Mt
Medical and hygiene items, from hdpe_fossil	medical_and_hygiene_items_hdpe_fossil	0	Mt
Medical and hygiene items, from ldpe_fossil	medical_and_hygiene_items_ldpe_fossil	0	Mt
Medical and hygiene items, from pet_fossil	medical_and_hygiene_items_pet_fossil	0	Mt
Medical and hygiene items, from pp_fossil	medical_and_hygiene_items_pp_fossil	0	Mt
Medical and hygiene items, from gpps_fossil	medical_and_hygiene_items_gpps_fossil	0	Mt
Medical and hygiene items, from pvc_fossil	medical_and_hygiene_items_pvc_fossil	0	Mt
Medical and hygiene items, from hips_fossil	medical_and_hygiene_items_hips_fossil	0	Mt
Medical and hygiene items, from pur_flexible_fossil	medical_and_hygiene_items_pur_flexible_fossil	0	Mt
Medical and hygiene items, from pur_rigid_fossil	medical_and_hygiene_items_pur_rigid_fossil	0	Mt
Rest of consumer products, from hdpe_fossil	rest_of_consumer_products_hdpe_fossil	0	Mt
Rest of consumer products, from ldpe_fossil	rest_of_consumer_products_ldpe_fossil	0	Mt
Rest of consumer products, from pet_fossil	rest_of_consumer_products_pet_fossil	0	Mt
Rest of consumer products, from pp_fossil	rest_of_consumer_products_pp_fossil	0	Mt
Rest of consumer products, from gpps_fossil	rest_of_consumer_products_gpps_fossil	0	Mt
Rest of consumer products, from pvc_fossil	rest_of_consumer_products_pvc_fossil	0	Mt
Rest of consumer products, from hips_fossil	rest_of_consumer_products_hips_fossil	1.97019e-05	Mt
Rest of consumer products, from pur_flexible_fossil	rest_of_consumer_products_pur_flexible_fossil	0	Mt
Rest of consumer products, from pur_rigid_fossil	rest_of_consumer_products_pur_rigid_fossil	0	Mt
Electrical and electronic, from hdpe_fossil	electrical_and_electronic_hdpe_fossil	0	Mt
Electrical and electronic, from ldpe_fossil	electrical_and_electronic_ldpe_fossil	0	Mt
Electrical and electronic, from pp_fossil	electrical_and_electronic_pp_fossil	0	Mt
Electrical and electronic, from gpps_fossil	electrical_and_electronic_gpps_fossil	0	Mt
Electrical and electronic, from pvc_fossil	electrical_and_electronic_pvc_fossil	0	Mt
Electrical and electronic, from hips_fossil	electrical_and_electronic_hips_fossil	0	Mt
Electrical and electronic, from pur_flexible_fossil	electrical_and_electronic_pur_flexible_fossil	0	Mt
Electrical and electronic, from pur_rigid_fossil	electrical_and_electronic_pur_rigid_fossil	0	Mt
Mulch films, from ldpe_fossil	mulch_films_ldpe_fossil	0	Mt
Rest of other, from hdpe_fossil	rest_of_other_hdpe_fossil	0	Mt
Rest of other, from ldpe_fossil	rest_of_other_ldpe_fossil	0	Mt
Rest of other, from pp_fossil	rest_of_other_pp_fossil	0	Mt
Rest of other, from gpps_fossil	rest_of_other_gpps_fossil	0	Mt
Rest of other, from pvc_fossil	rest_of_other_pvc_fossil	0	Mt
Rest of other, from hips_fossil	rest_of_other_hips_fossil	0	Mt
Rest of other, from pur_flexible_fossil	rest_of_other_pur_flexible_fossil	0	Mt
Rest of other, from pur_rigid_fossil	rest_of_other_pur_rigid_fossil	0	Mt
Food films, from hdpe_fossil	food_films_hdpe_fossil	0	Mt
Food films, from ldpe_fossil	food_films_ldpe_fossil	0	Mt
Food films, from pet_fossil	food_films_pet_fossil	0	Mt
Food films, from pp_fossil	food_films_pp_fossil	2.12731e-05	Mt
Food films, from gpps_fossil	food_films_gpps_fossil	1.97836e-05	Mt
Food films, from pvc_fossil	food_films_pvc_fossil	0	Mt
Non-food films, from hdpe_fossil	non-food_films_hdpe_fossil	0	Mt
Non-food films, from ldpe_fossil	non-food_films_ldpe_fossil	0	Mt
Non-food films, from pet_fossil	non-food_films_pet_fossil	0	Mt
Non-food films, from pp_fossil	non-food_films_pp_fossil	0	Mt
Non-food films, from gpps_fossil	non-food_films_gpps_fossil	0	Mt
Non-food films, from pvc_fossil	non-food_films_pvc_fossil	0	Mt
Consumer non-food bags, from hdpe_fossil	consumer_non-food_bags_hdpe_fossil	0	Mt
Consumer non-food bags, from ldpe_fossil	consumer_non-food_bags_ldpe_fossil	0	Mt
Beverage bottles, from hdpe_fossil	beverage_bottles_hdpe_fossil	0	Mt
Beverage bottles, from pet_fossil	beverage_bottles_pet_fossil	0	Mt
Beverage bottles, from pp_fossil	beverage_bottles_pp_fossil	0	Mt
Containers for food, from hdpe_fossil	containers_for_food_hdpe_fossil	0	Mt
Containers for food, from ldpe_fossil	containers_for_food_ldpe_fossil	0	Mt
Containers for food, from pet_fossil	containers_for_food_pet_fossil	0	Mt
Containers for food, from pp_fossil	containers_for_food_pp_fossil	0	Mt
Containers for food, from gpps_fossil	containers_for_food_gpps_fossil	0	Mt
Containers for food, from pvc_fossil	containers_for_food_pvc_fossil	0	Mt
Containers for non-food, from hdpe_fossil	containers_for_non-food_hdpe_fossil	0	Mt
Containers for non-food, from ldpe_fossil	containers_for_non-food_ldpe_fossil	0	Mt
Containers for non-food, from pet_fossil	containers_for_non-food_pet_fossil	0	Mt
Containers for non-food, from pp_fossil	containers_for_non-food_pp_fossil	0	Mt
Containers for non-food, from gpps_fossil	containers_for_non-food_gpps_fossil	0	Mt
Containers for non-food, from pvc_fossil	containers_for_non-food_pvc_fossil	0	Mt
Other food packaging, from hdpe_fossil	other_food_packaging_hdpe_fossil	0	Mt
Other food packaging, from ldpe_fossil	other_food_packaging_ldpe_fossil	1.84812e-05	Mt
Other food packaging, from pet_fossil	other_food_packaging_pet_fossil	0	Mt
Other food packaging, from pp_fossil	other_food_packaging_pp_fossil	0	Mt
Other food packaging, from gpps_fossil	other_food_packaging_gpps_fossil	0	Mt
Other food packaging, from pvc_fossil	other_food_packaging_pvc_fossil	0	Mt
Rest of packaging, from hdpe_fossil	rest_of_packaging_hdpe_fossil	0	Mt
Rest of packaging, from ldpe_fossil	rest_of_packaging_ldpe_fossil	0	Mt
Rest of packaging, from pet_fossil	rest_of_packaging_pet_fossil	0	Mt
Rest of packaging, from pp_fossil	rest_of_packaging_pp_fossil	0	Mt
Rest of packaging, from gpps_fossil	rest_of_packaging_gpps_fossil	0	Mt
Rest of packaging, from pvc_fossil	rest_of_packaging_pvc_fossil	0	Mt
Rest of packaging, from pur_flexible_fossil	rest_of_packaging_pur_flexible_fossil	0	Mt
Rest of packaging, from pur_rigid_fossil	rest_of_packaging_pur_rigid_fossil	0	Mt
Textiles, from hdpe_fossil	textiles_hdpe_fossil	2.19853e-05	Mt
Textiles, from pet_fossil	textiles_pet_fossil	0	Mt
Textiles, from pp_fossil	textiles_pp_fossil	0	Mt
Transportation, from hdpe_fossil	transportation_hdpe_fossil	0	Mt
Transportation, from ldpe_fossil	transportation_ldpe_fossil	0	Mt
Transportation, from pp_fossil	transportation_pp_fossil	0	Mt
Transportation, from pvc_fossil	transportation_pvc_fossil	0	Mt
Transportation, from pur_flexible_fossil	transportation_pur_flexible_fossil	0	Mt
Transportation, from pur_rigid_fossil	transportation_pur_rigid_fossil	0	Mt
hdpe_mr, from mechanical recycling_fossil	hdpe_mr_fossil	1.56985e-05	Mt
ldpe_mr, from mechanical recycling_fossil	ldpe_mr_fossil	9.98727e-06	Mt
pet_mr, from mechanical recycling_fossil	pet_mr_fossil	0	Mt
pp_mr, from mechanical recycling_fossil	pp_mr_fossil	1.10584e-05	Mt
gpps_mr, from mechanical recycling_fossil	gpps_mr_fossil	5.59547e-06	Mt
pvc_mr, from mechanical recycling_fossil	pvc_mr_fossil	0	Mt
hips_mr, from mechanical recycling_fossil	hips_mr_fossil	9.96052e-06	Mt
Buildings and construction, from hdpe_mr_fossil	buildings_and_construction_hdpe_mr_fossil	0	Mt
Buildings and construction, from ldpe_mr_fossil	buildings_and_construction_ldpe_mr_fossil	0	Mt
Buildings and construction, from pp_mr_fossil	buildings_and_construction_pp_mr_fossil	0	Mt
Buildings and construction, from gpps_mr_fossil	buildings_and_construction_gpps_mr_fossil	0	Mt
Buildings and construction, from pvc_mr_fossil	buildings_and_construction_pvc_mr_fossil	0	Mt
Medical and hygiene items, from hdpe_mr_fossil	medical_and_hygiene_items_hdpe_mr_fossil	0	Mt
Medical and hygiene items, from ldpe_mr_fossil	medical_and_hygiene_items_ldpe_mr_fossil	0	Mt
Medical and hygiene items, from pet_mr_fossil	medical_and_hygiene_items_pet_mr_fossil	0	Mt
Medical and hygiene items, from pp_mr_fossil	medical_and_hygiene_items_pp_mr_fossil	0	Mt
Medical and hygiene items, from gpps_mr_fossil	medical_and_hygiene_items_gpps_mr_fossil	0	Mt
Medical and hygiene items, from pvc_mr_fossil	medical_and_hygiene_items_pvc_mr_fossil	0	Mt
Medical and hygiene items, from hips_mr_fossil	medical_and_hygiene_items_hips_mr_fossil	9.96052e-06	Mt
Rest of consumer products, from hdpe_mr_fossil	rest_of_consumer_products_hdpe_mr_fossil	0	Mt
Rest of consumer products, from ldpe_mr_fossil	rest_of_consumer_products_ldpe_mr_fossil	0	Mt
Rest of consumer products, from pet_mr_fossil	rest_of_consumer_products_pet_mr_fossil	0	Mt
Rest of consumer products, from pp_mr_fossil	rest_of_consumer_products_pp_mr_fossil	0	Mt
Rest of consumer products, from gpps_mr_fossil	rest_of_consumer_products_gpps_mr_fossil	0	Mt
Rest of consumer products, from pvc_mr_fossil	rest_of_consumer_products_pvc_mr_fossil	0	Mt
Rest of consumer products, from hips_mr_fossil	rest_of_consumer_products_hips_mr_fossil	0	Mt
Electrical and electronic, from hdpe_mr_fossil	electrical_and_electronic_hdpe_mr_fossil	0	Mt
Electrical and electronic, from ldpe_mr_fossil	electrical_and_electronic_ldpe_mr_fossil	0	Mt
Electrical and electronic, from pp_mr_fossil	electrical_and_electronic_pp_mr_fossil	0	Mt
Electrical and electronic, from gpps_mr_fossil	electrical_and_electronic_gpps_mr_fossil	0	Mt
Electrical and electronic, from pvc_mr_fossil	electrical_and_electronic_pvc_mr_fossil	0	Mt
Electrical and electronic, from hips_mr_fossil	electrical_and_electronic_hips_mr_fossil	0	Mt
Mulch films, from ldpe_mr_fossil	mulch_films_ldpe_mr_fossil	0	Mt
Rest of other, from hdpe_mr_fossil	rest_of_other_hdpe_mr_fossil	0	Mt
Rest of other, from ldpe_mr_fossil	rest_of_other_ldpe_mr_fossil	0	Mt
Rest of other, from pp_mr_fossil	rest_of_other_pp_mr_fossil	0	Mt
Rest of other, from gpps_mr_fossil	rest_of_other_gpps_mr_fossil	0	Mt
Rest of other, from pvc_mr_fossil	rest_of_other_pvc_mr_fossil	0	Mt
Rest of other, from hips_mr_fossil	rest_of_other_hips_mr_fossil	0	Mt
Food films, from hdpe_mr_fossil	food_films_hdpe_mr_fossil	0	Mt
Food films, from ldpe_mr_fossil	food_films_ldpe_mr_fossil	0	Mt
Food films, from pet_mr_fossil	food_films_pet_mr_fossil	0	Mt
Food films, from pp_mr_fossil	food_films_pp_mr_fossil	1.10584e-05	Mt
Food films, from gpps_mr_fossil	food_films_gpps_mr_fossil	0	Mt
Food films, from pvc_mr_fossil	food_films_pvc_mr_fossil	0	Mt
Non-food films, from hdpe_mr_fossil	non-food_films_hdpe_mr_fossil	0	Mt
Non-food films, from ldpe_mr_fossil	non-food_films_ldpe_mr_fossil	0	Mt
Non-food films, from pet_mr_fossil	non-food_films_pet_mr_fossil	0	Mt
Non-food films, from pp_mr_fossil	non-food_films_pp_mr_fossil	0	Mt
Non-food films, from gpps_mr_fossil	non-food_films_gpps_mr_fossil	0	Mt
Non-food films, from pvc_mr_fossil	non-food_films_pvc_mr_fossil	0	Mt
Consumer non-food bags, from hdpe_mr_fossil	consumer_non-food_bags_hdpe_mr_fossil	0	Mt
Consumer non-food bags, from ldpe_mr_fossil	consumer_non-food_bags_ldpe_mr_fossil	0	Mt
Beverage bottles, from hdpe_mr_fossil	beverage_bottles_hdpe_mr_fossil	0	Mt
Beverage bottles, from pet_mr_fossil	beverage_bottles_pet_mr_fossil	0	Mt
Beverage bottles, from pp_mr_fossil	beverage_bottles_pp_mr_fossil	0	Mt
Containers for food, from hdpe_mr_fossil	containers_for_food_hdpe_mr_fossil	0	Mt
Containers for food, from ldpe_mr_fossil	containers_for_food_ldpe_mr_fossil	0	Mt
Containers for food, from pet_mr_fossil	containers_for_food_pet_mr_fossil	0	Mt
Containers for food, from pp_mr_fossil	containers_for_food_pp_mr_fossil	0	Mt
Containers for food, from gpps_mr_fossil	containers_for_food_gpps_mr_fossil	0	Mt
Containers for food, from pvc_mr_fossil	containers_for_food_pvc_mr_fossil	0	Mt
Containers for non-food, from hdpe_mr_fossil	containers_for_non-food_hdpe_mr_fossil	0	Mt
Containers for non-food, from ldpe_mr_fossil	containers_for_non-food_ldpe_mr_fossil	0	Mt
Containers for non-food, from pet_mr_fossil	containers_for_non-food_pet_mr_fossil	0	Mt
Containers for non-food, from pp_mr_fossil	containers_for_non-food_pp_mr_fossil	0	Mt
Containers for non-food, from gpps_mr_fossil	containers_for_non-food_gpps_mr_fossil	5.59547e-06	Mt
Containers for non-food, from pvc_mr_fossil	containers_for_non-food_pvc_mr_fossil	0	Mt
Other food packaging, from hdpe_mr_fossil	other_food_packaging_hdpe_mr_fossil	0	Mt
Other food packaging, from ldpe_mr_fossil	other_food_packaging_ldpe_mr_fossil	0	Mt
Other food packaging, from pet_mr_fossil	other_food_packaging_pet_mr_fossil	0	Mt
Other food packaging, from pp_mr_fossil	other_food_packaging_pp_mr_fossil	0	Mt
Other food packaging, from gpps_mr_fossil	other_food_packaging_gpps_mr_fossil	0	Mt
Other food packaging, from pvc_mr_fossil	other_food_packaging_pvc_mr_fossil	0	Mt
Rest of packaging, from hdpe_mr_fossil	rest_of_packaging_hdpe_mr_fossil	0	Mt
Rest of packaging, from ldpe_mr_fossil	rest_of_packaging_ldpe_mr_fossil	9.98727e-06	Mt
Rest of packaging, from pet_mr_fossil	rest_of_packaging_pet_mr_fossil	0	Mt
Rest of packaging, from pp_mr_fossil	rest_of_packaging_pp_mr_fossil	0	Mt
Rest of packaging, from gpps_mr_fossil	rest_of_packaging_gpps_mr_fossil	0	Mt
Rest of packaging, from pvc_mr_fossil	rest_of_packaging_pvc_mr_fossil	0	Mt
Textiles, from hdpe_mr_fossil	textiles_hdpe_mr_fossil	1.56985e-05	Mt
Textiles, from pet_mr_fossil	textiles_pet_mr_fossil	0	Mt
Textiles, from pp_mr_fossil	textiles_pp_mr_fossil	0	Mt
Transportation, from hdpe_mr_fossil	transportation_hdpe_mr_fossil	0	Mt
Transportation, from ldpe_mr_fossil	transportation_ldpe_mr_fossil	0	Mt
Transportation, from pp_mr_fossil	transportation_pp_mr_fossil	0	Mt
Transportation, from pvc_mr_fossil	transportation_pvc_mr_fossil	0	Mt
methanol, from pp_waste gasification_fossil	methanol_fossil	2e-05	Mt
methanol, from ldpe_waste gasification_fossil	methanol_fossil	2e-05	Mt
methanol, from hdpe_waste gasification_fossil	methanol_fossil	2e-05	Mt
methanol, from gpps_waste gasification_fossil	methanol_fossil	2e-05	Mt
methanol, from hips_waste gasification_fossil	methanol_fossil	2e-05	Mt
agricultural residue, from barley straw	agricultural_residue	5.06606	Mt
agricultural residue, from maize stover	agricultural_residue	0	Mt
agricultural residue, from rapeseed straw	agricultural_residue	3.68062	Mt
agricultural residue, from rice straw	agricultural_residue	0	Mt
agricultural residue, from sorghum straw	agricultural_residue	0	Mt
agricultural residue, from soybean straw	agricultural_residue	0.0426687	Mt
agricultural residue, from sugarcane tops and leaves	agricultural_residue	0	Mt
agricultural residue, from wheat straw	agricultural_residue	13.5309	Mt
ammonia, from Haber-Bosch process	ammonia	0.0497444	Mt
ammonium sulfate, from ammonia and sulfuric acid	ammonium_sulfate	0.000681074	Mt
cooling water	cooling_water	90.77	PJ
corn steep liquor, from corn	corn_steep_liquor	0.000675047	Mt
electricity, from electricity_biogenic_long	electricity	0	TWh
electricity, from electricity_biogenic_short	electricity	0	TWh
electricity, from electricity_non_biomass	electricity	14.1983	TWh
electricity_biogenic, from agricultural residue	electricity_biogenic_short	0	TWh
electricity_biogenic, from forest residue	electricity_biogenic_long	0	TWh
enzyme, from potato starch	enzyme	7.76297e-06	Mt
heat, high temperature, from agricultural residue	heat_high	115.012	PJ
heat, high temperature, from forest residue	heat_high	0	PJ
hydrogen, from PEM electrolysis	hydrogen	0.0465533	Mt
nitric_acid, from ammonia	nitric_acid	0.184149	Mt
nitrogen, from crogenic air separation, improved	nitrogen_liquid	0.238906	Mt
oxygen, from cryogenic air separation, improved	oxygen_liquid	2.54352	Mt
potato starch, from potato	potato_starch	3.2346e-05	Mt
steam, high temperature, from heat	steam_high	70.8224	PJ
sulfur dioxide, from sulfur	sulfur_dioxide	4.75441e-06	Mt
hydrogen_peroxide, by anthraquinone process	hydrogen_peroxide	0.000146319	Mt
ammonia, anhydrous, liquid, from ammonia production, steam reforming, liquid_fossil	ammonia	0	Mt
benzene, from BTX production, from pyrolysis gas, average_fossil	benzene_fossil	0	Mt
benzene, from BTX production, from reformate, average_fossil	benzene_fossil	2.84461e-05	Mt
butadiene, from butadiene purification, extractive distillation of crude butadiene_fossil	butadiene_fossil	1.38569e-06	Mt
butadiene, crude, from unsaturated hydrocarbons production, steam cracking operation, average_fossil	butadiene_crude_fossil	1.41397e-06	Mt
butane, from natural gas liquids fractionation_fossil	butane_fossil	6.46028e-06	Mt
butene, mixed, from unsaturated hydrocarbons production, steam cracking operation, average_fossil	butene_1_fossil	1.35714e-06	Mt
carbon monoxide, from carbon monoxide production_fossil	carbon_monoxide_fossil	3.32796e-06	Mt
diesel, from diesel production, petroleum refinery operation_fossil	diesel_fossil	1.59513e-06	Mt
ethane, from natural gas liquids fractionation_fossil	ethane_fossil	1.79452e-06	Mt
ethylene, from unsaturated hydrocarbons production, steam cracking operation, average_fossil	ethylene_fossil	3.00031e-05	Mt
heat, district or industrial, natural gas, from heat production, natural gas, at industrial furnace low-NOx >100kW_fossil	heat_high	0	PJ
heavy fuel oil, from heavy fuel oil production, petroleum refinery operation_fossil	heavy_fuel_oil_fossil	2.19645e-06	Mt
hydrogen, gaseous, low pressure, from hydrogen production, steam methane reforming_fossil	hydrogen	0	Mt
isobutane, from natural gas liquids fractionation_fossil	isobutane_fossil	0	Mt
methanol, from methanol production, natural gas reforming_fossil	methanol_fossil	0	Mt
naphtha, from naphtha production, petroleum refinery operation_fossil	naphtha_fossil	2.55221e-05	Mt
natural gas liquids, from natural gas liquids production_fossil	natural_gas_liquids_fossil	1.20405e-05	Mt
p-xylene, from BTX production, from pyrolysis gas, average_fossil	p-xylene_fossil	0	Mt
p-xylene, from BTX production, from reformate, average_fossil	p-xylene_fossil	0	Mt
pentane, from natural gas liquids fractionation_fossil	pentane_fossil	0	Mt
propane, from natural gas liquids fractionation_fossil	propane_fossil	3.03075e-06	Mt
propylene, from potroleum refinery openration_fossil	propylene_fossil	2.11128e-05	Mt
propylene, from unsaturated hydrocarbons production, steam cracking operation, average_fossil	propylene_fossil	0	Mt
pyrolysis gas, containing benzene, toluene and xylene, from unsaturated hydrocarbons production, steam cracking operation, average_fossil	pyrolysis_gas_fossil	0	Mt
reformate, from reformate production, petroleum refinery operation_fossil	reformate_fossil	3.78352e-05	Mt
toluene, liquid, from BTX production, from pyrolysis gas, average_fossil	toluene_fossil	0	Mt
toluene, liquid, from BTX production, from reformate, average_fossil	toluene_fossil	8.0249e-06	Mt
Mulch films, from pbat_biogenic_short replacing ldpe	mulch_films_ldpe_pbat_biogenic_short_replaced	0	Mt
Mulch films, from pbat_biogenic_long replacing ldpe	mulch_films_ldpe_pbat_biogenic_long_replaced	0	Mt
Mulch films, from pbs_biogenic_short replacing ldpe	mulch_films_ldpe_pbs_biogenic_short_replaced	0	Mt
Mulch films, from pbs_biogenic_long replacing ldpe	mulch_films_ldpe_pbs_biogenic_long_replaced	0	Mt
Mulch films, from pla_biogenic_short replacing ldpe	mulch_films_ldpe_pla_biogenic_short_replaced	0	Mt
Mulch films, from pla_biogenic_long replacing ldpe	mulch_films_ldpe_pla_biogenic_long_replaced	0	Mt
Medical and hygiene items, from phb_biogenic_short replacing hdpe	medical_and_hygiene_items_hdpe_phb_biogenic_short_replaced	0	Mt
Medical and hygiene items, from phb_biogenic_long replacing hdpe	medical_and_hygiene_items_hdpe_phb_biogenic_long_replaced	0	Mt
Medical and hygiene items, from phb_biogenic_short replacing pp	medical_and_hygiene_items_pp_phb_biogenic_short_replaced	0	Mt
Medical and hygiene items, from phb_biogenic_long replacing pp	medical_and_hygiene_items_pp_phb_biogenic_long_replaced	0	Mt
Medical and hygiene items, from pla_biogenic_short replacing hdpe	medical_and_hygiene_items_hdpe_pla_biogenic_short_replaced	0	Mt
Medical and hygiene items, from pla_biogenic_long replacing hdpe	medical_and_hygiene_items_hdpe_pla_biogenic_long_replaced	0	Mt
Medical and hygiene items, from pla_biogenic_short replacing ldpe	medical_and_hygiene_items_ldpe_pla_biogenic_short_replaced	0	Mt
Medical and hygiene items, from pla_biogenic_long replacing ldpe	medical_and_hygiene_items_ldpe_pla_biogenic_long_replaced	0	Mt
Medical and hygiene items, from pla_biogenic_short replacing pp	medical_and_hygiene_items_pp_pla_biogenic_short_replaced	0	Mt
Medical and hygiene items, from pla_biogenic_long replacing pp	medical_and_hygiene_items_pp_pla_biogenic_long_replaced	0	Mt
Beverage bottles, from pef_biogenic_short replacing pet	beverage_bottles_pet_pef_biogenic_short_replaced	0	Mt
Beverage bottles, from pef_biogenic_long replacing pet	beverage_bottles_pet_pef_biogenic_long_replaced	0	Mt
Beverage bottles, from pla_biogenic_short replacing hdpe	beverage_bottles_hdpe_pla_biogenic_short_replaced	0	Mt
Beverage bottles, from pla_biogenic_long replacing hdpe	beverage_bottles_hdpe_pla_biogenic_long_replaced	0	Mt
Beverage bottles, from pla_biogenic_short replacing pet	beverage_bottles_pet_pla_biogenic_short_replaced	0	Mt
Beverage bottles, from pla_biogenic_long replacing pet	beverage_bottles_pet_pla_biogenic_long_replaced	0	Mt
Consumer non-food bags, from pla_biogenic_short replacing hdpe	consumer_non-food_bags_hdpe_pla_biogenic_short_replaced	0	Mt
Consumer non-food bags, from pla_biogenic_long replacing hdpe	consumer_non-food_bags_hdpe_pla_biogenic_long_replaced	0	Mt
Consumer non-food bags, from pla_biogenic_short replacing ldpe	consumer_non-food_bags_ldpe_pla_biogenic_short_replaced	0	Mt
Consumer non-food bags, from pla_biogenic_long replacing ldpe	consumer_non-food_bags_ldpe_pla_biogenic_long_replaced	0	Mt
Consumer non-food bags, from pla_biogenic_short replacing pet	consumer_non-food_bags_pet_pla_biogenic_short_replaced	0	Mt
Consumer non-food bags, from pla_biogenic_long replacing pet	consumer_non-food_bags_pet_pla_biogenic_long_replaced	0	Mt
Containers for food, from pbs_biogenic_short replacing gpps	containers_for_food_gpps_pbs_biogenic_short_replaced	0	Mt
Containers for food, from pbs_biogenic_long replacing gpps	containers_for_food_gpps_pbs_biogenic_long_replaced	0	Mt
Containers for food, from pla_biogenic_short replacing gpps	containers_for_food_gpps_pla_biogenic_short_replaced	0	Mt
Containers for food, from pla_biogenic_long replacing gpps	containers_for_food_gpps_pla_biogenic_long_replaced	0	Mt
Containers for food, from pla_biogenic_short replacing pet	containers_for_food_pet_pla_biogenic_short_replaced	0	Mt
Containers for food, from pla_biogenic_long replacing pet	containers_for_food_pet_pla_biogenic_long_replaced	0	Mt
Containers for food, from pla_biogenic_short replacing pp	containers_for_food_pp_pla_biogenic_short_replaced	0	Mt
Containers for food, from pla_biogenic_long replacing pp	containers_for_food_pp_pla_biogenic_long_replaced	0	Mt
Containers for non-food, from pla_biogenic_short replacing gpps	containers_for_non-food_gpps_pla_biogenic_short_replaced	0	Mt
Containers for non-food, from pla_biogenic_long replacing gpps	containers_for_non-food_gpps_pla_biogenic_long_replaced	0	Mt
Containers for non-food, from pla_biogenic_short replacing pet	containers_for_non-food_pet_pla_biogenic_short_replaced	0	Mt
Containers for non-food, from pla_biogenic_long replacing pet	containers_for_non-food_pet_pla_biogenic_long_replaced	0	Mt
Food films, from pla_biogenic_short replacing ldpe	food_films_ldpe_pla_biogenic_short_replaced	0	Mt
Food films, from pla_biogenic_long replacing ldpe	food_films_ldpe_pla_biogenic_long_replaced	0	Mt
Food films, from pla_biogenic_short replacing pet	food_films_pet_pla_biogenic_short_replaced	0	Mt
Food films, from pla_biogenic_long replacing pet	food_films_pet_pla_biogenic_long_replaced	0	Mt
Food films, from pla_biogenic_short replacing pp	food_films_pp_pla_biogenic_short_replaced	0	Mt
Food films, from pla_biogenic_long replacing pp	food_films_pp_pla_biogenic_long_replaced	0	Mt
Non-food films, from pla_biogenic_short replacing pp	non-food_films_pp_pla_biogenic_short_replaced	0	Mt
Non-food films, from pla_biogenic_long replacing pp	non-food_films_pp_pla_biogenic_long_replaced	0	Mt
Other food packaging, from phb_biogenic_short replacing gpps	other_food_packaging_gpps_phb_biogenic_short_replaced	0	Mt
Other food packaging, from phb_biogenic_long replacing gpps	other_food_packaging_gpps_phb_biogenic_long_replaced	0	Mt
Other food packaging, from phb_biogenic_short replacing pp	other_food_packaging_pp_phb_biogenic_short_replaced	0	Mt
Other food packaging, from phb_biogenic_long replacing pp	other_food_packaging_pp_phb_biogenic_long_replaced	0	Mt
Other food packaging, from pla_biogenic_short replacing gpps	other_food_packaging_gpps_pla_biogenic_short_replaced	0	Mt
Other food packaging, from pla_biogenic_long replacing gpps	other_food_packaging_gpps_pla_biogenic_long_replaced	0	Mt
Other food packaging, from pla_biogenic_short replacing hdpe	other_food_packaging_hdpe_pla_biogenic_short_replaced	0	Mt
Other food packaging, from pla_biogenic_long replacing hdpe	other_food_packaging_hdpe_pla_biogenic_long_replaced	0	Mt
Other food packaging, from pla_biogenic_short replacing pet	other_food_packaging_pet_pla_biogenic_short_replaced	0	Mt
Other food packaging, from pla_biogenic_long replacing pet	other_food_packaging_pet_pla_biogenic_long_replaced	0	Mt
Other food packaging, from pla_biogenic_short replacing pp	other_food_packaging_pp_pla_biogenic_short_replaced	0	Mt
Other food packaging, from pla_biogenic_long replacing pp	other_food_packaging_pp_pla_biogenic_long_replaced	0	Mt
waste incineration from hdpe_waste_co2	hdpe_waste_co2	0	Mt
waste incineration from ldpe_waste_co2	ldpe_waste_co2	0	Mt
waste incineration from pp_waste_co2	pp_waste_co2	0	Mt
waste incineration from gpps_waste_co2	gpps_waste_co2	0	Mt
waste incineration from pvc_waste_co2	pvc_waste_co2	0	Mt
waste incineration from pur_flexible_waste_co2	pur_flexible_waste_co2	0	Mt
waste incineration from pur_rigid_waste_co2	pur_rigid_waste_co2	0	Mt
waste incineration from pet_waste_co2	pet_waste_co2	0	Mt
waste incineration from hdpe_waste_biogenic_long	hdpe_waste_biogenic_long	0.0245348	Mt
waste incineration from ldpe_waste_biogenic_long	ldpe_waste_biogenic_long	0.0913236	Mt
waste incineration from pp_waste_biogenic_long	pp_waste_biogenic_long	0.469238	Mt
waste incineration from gpps_waste_biogenic_long	gpps_waste_biogenic_long	0.206559	Mt
waste incineration from pvc_waste_biogenic_long	pvc_waste_biogenic_long	0.287458	Mt
waste incineration from pur_flexible_waste_biogenic_long	pur_flexible_waste_biogenic_long	0.041921	Mt
waste incineration from pur_rigid_waste_biogenic_long	pur_rigid_waste_biogenic_long	0	Mt
waste incineration from pet_waste_biogenic_long	pet_waste_biogenic_long	0	Mt
waste incineration from hips_waste_biogenic_long	hips_waste_biogenic_long	0.00479169	Mt
waste incineration from hdpe_waste_biogenic_short	hdpe_waste_biogenic_short	0.420827	Mt
waste incineration from ldpe_waste_biogenic_short	ldpe_waste_biogenic_short	0.0805534	Mt
waste incineration from pp_waste_biogenic_short	pp_waste_biogenic_short	0.428595	Mt
waste incineration from gpps_waste_biogenic_short	gpps_waste_biogenic_short	0	Mt
waste incineration from pvc_waste_biogenic_short	pvc_waste_biogenic_short	0.187765	Mt
waste incineration from pur_flexible_waste_biogenic_short	pur_flexible_waste_biogenic_short	0.176799	Mt
waste incineration from pur_rigid_waste_biogenic_short	pur_rigid_waste_biogenic_short	0.426986	Mt
waste incineration from pet_waste_biogenic_short	pet_waste_biogenic_short	1.16298	Mt
waste incineration from hips_waste_biogenic_short	hips_waste_biogenic_short	0.00367657	Mt
waste incineration from hdpe_waste_fossil	hdpe_waste_fossil	3.69728e-06	Mt
waste incineration from ldpe_waste_fossil	ldpe_waste_fossil	2.22637e-06	Mt
waste incineration from pp_waste_fossil	pp_waste_fossil	5.0182e-06	Mt
waste incineration from gpps_waste_fossil	gpps_waste_fossil	3.5287e-06	Mt
waste incineration from pvc_waste_fossil	pvc_waste_fossil	0	Mt
waste incineration from pur_flexible_waste_fossil	pur_flexible_waste_fossil	2.28351e-05	Mt
waste incineration from pur_rigid_waste_fossil	pur_rigid_waste_fossil	0	Mt
waste incineration from pet_waste_fossil	pet_waste_fossil	0	Mt
waste incineration from hips_waste_fossil	hips_waste_fossil	2.47614e-06	Mt
waste incineration from pbat_biogenic_short_waste	pbat_biogenic_short_waste	0	Mt
waste incineration from pbat_biogenic_long_waste	pbat_biogenic_long_waste	0	Mt
waste incineration from pbs_biogenic_short_waste	pbs_biogenic_short_waste	0	Mt
waste incineration from pbs_biogenic_long_waste	pbs_biogenic_long_waste	0	Mt
waste incineration from pla_biogenic_short_waste	pla_biogenic_short_waste	0	Mt
waste incineration from pla_biogenic_long_waste	pla_biogenic_long_waste	0	Mt
waste incineration from phb_biogenic_short_waste	phb_biogenic_short_waste	0	Mt
waste incineration from phb_biogenic_long_waste	phb_biogenic_long_waste	0	Mt
waste incineration from pef_biogenic_short_waste	pef_biogenic_short_waste	0	Mt
waste incineration from pef_biogenic_long_waste	pef_biogenic_long_waste	0	Mt
CCS_fossil	co2_storage_fossil	8.09944e-05	Mt
CCS_biogenic_short	co2_storage_biogenic_short	11.0675	Mt
CCS_biogenic_long	co2_storage_biogenic_long	9.42658	Mt

## Sheet: Table S28_CEU
process	product_name	value	unit
benzene, from methanol-to-aromatics_co2	benzene_co2	0	Mt
carbon_monoxide, from co2_co2	carbon_monoxide_co2	0	Mt
ethylene, from methanol-to-olefins_co2	ethylene_co2	0	Mt
methanol, from co2 hydrogenation_co2	methanol_co2	0	Mt
propylene, from methanol-to-olefins_co2	propylene_co2	0	Mt
p-xylene, from methanol-to-aromatics_co2	p-xylene_co2	0	Mt
toluene, from methanol-to-aromatics_co2	toluene_co2	0	Mt
acetic_acid, from methanol carbonylation_co2	acetic_acid_co2	0	Mt
adipic_acid, from phenol via cyclohexanol_co2	adipic_acid_co2	0	Mt
aniline, from nitrobenzene_co2	aniline_co2	0	Mt
butene_1, from ethylene by dimerization_co2	butene_1_co2	0	Mt
chlorobenzene, from benzene and chlorine_co2	chlorobenzene_co2	0	Mt
cumene, from benzene and propylene_co2	cumene_co2	0	Mt
dinitrotoluene, from toluene by nitration_co2	dinitrotoluene_co2	0	Mt
ethylbenzene, from benzene via liquid phase alkylation_co2	ethylbenzene_co2	0	Mt
ethylene_glycol, from ethylene via eo_co2	ethylene_glycol_co2	0	Mt
ethylene_oxide, from ethylene by oxygen oxidation_co2	ethylene_oxide_co2	0	Mt
formaldehyde, from methanol_co2	formaldehyde_co2	0	Mt
gpps, by continuous bulk polymerization_co2	gpps_co2	0	Mt
hdpe, by gas phase process_co2	hdpe_co2	0	Mt
ldpe, by gas phase process_co2	ldpe_co2	0	Mt
nitrobenzene, from benzene by nitration_co2	nitrobenzene_co2	0	Mt
pet, by tpa process_co2	pet_co2	0	Mt
phenol, from cumene_co2	phenol_co2	0	Mt
polymeric_mdi, by phosgenation_co2	polymeric_mdi_co2	0	Mt
polyol_polyester, from adipic acid and deg_co2	polyol_polyester_co2	0	Mt
polyol_polyether, from po and eo by semi-continuous process_co2	polyol_polyether_co2	0	Mt
pp, by gas phase process_co2	pp_co2	0	Mt
propylene, from ethylene by dimerization and oct_co2	propylene_co2	0	Mt
propylene_oxide, by the hppo process_co2	propylene_oxide_co2	0	Mt
pur_flexible, from toluene diisocyanate and polyol_co2	pur_flexible_co2	0	Mt
pur_rigid, from polymeric MDI and polyol_co2	pur_rigid_co2	0	Mt
pvc, by suspension polymerization_co2	pvc_co2	0	Mt
styrene, from ethylbenzene by dehydrogenation_co2	styrene_co2	0	Mt
terephthalic_acid, from p-xylene by air oxidation_co2	terephthalic_acid_co2	0	Mt
toluene_diisocyanate, from dinitrotoluene by phosgenation_co2	toluene_diisocyanate_co2	0	Mt
vinyl_chloride, from ethylene by a balanced process_co2	vinyl_chloride_co2	0	Mt
diethylene_glycol, from ethylene via eo_co2	diethylene_glycol_co2	0	Mt
Buildings and construction, from hdpe_co2	buildings_and_construction_hdpe_co2	0	Mt
Buildings and construction, from ldpe_co2	buildings_and_construction_ldpe_co2	0	Mt
Buildings and construction, from pp_co2	buildings_and_construction_pp_co2	0	Mt
Buildings and construction, from gpps_co2	buildings_and_construction_gpps_co2	0	Mt
Buildings and construction, from pvc_co2	buildings_and_construction_pvc_co2	0	Mt
Buildings and construction, from pur_flexible_co2	buildings_and_construction_pur_flexible_co2	0	Mt
Buildings and construction, from pur_rigid_co2	buildings_and_construction_pur_rigid_co2	0	Mt
Medical and hygiene items, from hdpe_co2	medical_and_hygiene_items_hdpe_co2	0	Mt
Medical and hygiene items, from ldpe_co2	medical_and_hygiene_items_ldpe_co2	0	Mt
Medical and hygiene items, from pet_co2	medical_and_hygiene_items_pet_co2	0	Mt
Medical and hygiene items, from pp_co2	medical_and_hygiene_items_pp_co2	0	Mt
Medical and hygiene items, from gpps_co2	medical_and_hygiene_items_gpps_co2	0	Mt
Medical and hygiene items, from pvc_co2	medical_and_hygiene_items_pvc_co2	0	Mt
Medical and hygiene items, from pur_flexible_co2	medical_and_hygiene_items_pur_flexible_co2	0	Mt
Medical and hygiene items, from pur_rigid_co2	medical_and_hygiene_items_pur_rigid_co2	0	Mt
Rest of consumer products, from hdpe_co2	rest_of_consumer_products_hdpe_co2	0	Mt
Rest of consumer products, from ldpe_co2	rest_of_consumer_products_ldpe_co2	0	Mt
Rest of consumer products, from pet_co2	rest_of_consumer_products_pet_co2	0	Mt
Rest of consumer products, from pp_co2	rest_of_consumer_products_pp_co2	0	Mt
Rest of consumer products, from gpps_co2	rest_of_consumer_products_gpps_co2	0	Mt
Rest of consumer products, from pvc_co2	rest_of_consumer_products_pvc_co2	0	Mt
Rest of consumer products, from pur_flexible_co2	rest_of_consumer_products_pur_flexible_co2	0	Mt
Rest of consumer products, from pur_rigid_co2	rest_of_consumer_products_pur_rigid_co2	0	Mt
Electrical and electronic, from hdpe_co2	electrical_and_electronic_hdpe_co2	0	Mt
Electrical and electronic, from ldpe_co2	electrical_and_electronic_ldpe_co2	0	Mt
Electrical and electronic, from pp_co2	electrical_and_electronic_pp_co2	0	Mt
Electrical and electronic, from gpps_co2	electrical_and_electronic_gpps_co2	0	Mt
Electrical and electronic, from pvc_co2	electrical_and_electronic_pvc_co2	0	Mt
Electrical and electronic, from pur_flexible_co2	electrical_and_electronic_pur_flexible_co2	0	Mt
Electrical and electronic, from pur_rigid_co2	electrical_and_electronic_pur_rigid_co2	0	Mt
Mulch films, from ldpe_co2	mulch_films_ldpe_co2	0	Mt
Rest of other, from hdpe_co2	rest_of_other_hdpe_co2	0	Mt
Rest of other, from ldpe_co2	rest_of_other_ldpe_co2	0	Mt
Rest of other, from pp_co2	rest_of_other_pp_co2	0	Mt
Rest of other, from gpps_co2	rest_of_other_gpps_co2	0	Mt
Rest of other, from pvc_co2	rest_of_other_pvc_co2	0	Mt
Rest of other, from pur_flexible_co2	rest_of_other_pur_flexible_co2	0	Mt
Rest of other, from pur_rigid_co2	rest_of_other_pur_rigid_co2	0	Mt
Food films, from hdpe_co2	food_films_hdpe_co2	0	Mt
Food films, from ldpe_co2	food_films_ldpe_co2	0	Mt
Food films, from pet_co2	food_films_pet_co2	0	Mt
Food films, from pp_co2	food_films_pp_co2	0	Mt
Food films, from gpps_co2	food_films_gpps_co2	0	Mt
Food films, from pvc_co2	food_films_pvc_co2	0	Mt
Non-food films, from hdpe_co2	non-food_films_hdpe_co2	0	Mt
Non-food films, from ldpe_co2	non-food_films_ldpe_co2	0	Mt
Non-food films, from pet_co2	non-food_films_pet_co2	0	Mt
Non-food films, from pp_co2	non-food_films_pp_co2	0	Mt
Non-food films, from gpps_co2	non-food_films_gpps_co2	0	Mt
Non-food films, from pvc_co2	non-food_films_pvc_co2	0	Mt
Consumer non-food bags, from hdpe_co2	consumer_non-food_bags_hdpe_co2	0	Mt
Consumer non-food bags, from ldpe_co2	consumer_non-food_bags_ldpe_co2	0	Mt
Beverage bottles, from hdpe_co2	beverage_bottles_hdpe_co2	0	Mt
Beverage bottles, from pet_co2	beverage_bottles_pet_co2	0	Mt
Beverage bottles, from pp_co2	beverage_bottles_pp_co2	0	Mt
Containers for food, from hdpe_co2	containers_for_food_hdpe_co2	0	Mt
Containers for food, from ldpe_co2	containers_for_food_ldpe_co2	0	Mt
Containers for food, from pet_co2	containers_for_food_pet_co2	0	Mt
Containers for food, from pp_co2	containers_for_food_pp_co2	0	Mt
Containers for food, from gpps_co2	containers_for_food_gpps_co2	0	Mt
Containers for food, from pvc_co2	containers_for_food_pvc_co2	0	Mt
Containers for non-food, from hdpe_co2	containers_for_non-food_hdpe_co2	0	Mt
Containers for non-food, from ldpe_co2	containers_for_non-food_ldpe_co2	0	Mt
Containers for non-food, from pet_co2	containers_for_non-food_pet_co2	0	Mt
Containers for non-food, from pp_co2	containers_for_non-food_pp_co2	0	Mt
Containers for non-food, from gpps_co2	containers_for_non-food_gpps_co2	0	Mt
Containers for non-food, from pvc_co2	containers_for_non-food_pvc_co2	0	Mt
Other food packaging, from hdpe_co2	other_food_packaging_hdpe_co2	0	Mt
Other food packaging, from ldpe_co2	other_food_packaging_ldpe_co2	0	Mt
Other food packaging, from pet_co2	other_food_packaging_pet_co2	0	Mt
Other food packaging, from pp_co2	other_food_packaging_pp_co2	0	Mt
Other food packaging, from gpps_co2	other_food_packaging_gpps_co2	0	Mt
Other food packaging, from pvc_co2	other_food_packaging_pvc_co2	0	Mt
Rest of packaging, from hdpe_co2	rest_of_packaging_hdpe_co2	0	Mt
Rest of packaging, from ldpe_co2	rest_of_packaging_ldpe_co2	0	Mt
Rest of packaging, from pet_co2	rest_of_packaging_pet_co2	0	Mt
Rest of packaging, from pp_co2	rest_of_packaging_pp_co2	0	Mt
Rest of packaging, from gpps_co2	rest_of_packaging_gpps_co2	0	Mt
Rest of packaging, from pvc_co2	rest_of_packaging_pvc_co2	0	Mt
Rest of packaging, from pur_flexible_co2	rest_of_packaging_pur_flexible_co2	0	Mt
Rest of packaging, from pur_rigid_co2	rest_of_packaging_pur_rigid_co2	0	Mt
Textiles, from hdpe_co2	textiles_hdpe_co2	0	Mt
Textiles, from pet_co2	textiles_pet_co2	0	Mt
Textiles, from pp_co2	textiles_pp_co2	0	Mt
Transportation, from hdpe_co2	transportation_hdpe_co2	0	Mt
Transportation, from ldpe_co2	transportation_ldpe_co2	0	Mt
Transportation, from pp_co2	transportation_pp_co2	0	Mt
Transportation, from pvc_co2	transportation_pvc_co2	0	Mt
Transportation, from pur_flexible_co2	transportation_pur_flexible_co2	0	Mt
Transportation, from pur_rigid_co2	transportation_pur_rigid_co2	0	Mt
hdpe_mr, from mechanical recycling_co2	hdpe_mr_co2	0	Mt
ldpe_mr, from mechanical recycling_co2	ldpe_mr_co2	0	Mt
pet_mr, from mechanical recycling_co2	pet_mr_co2	0	Mt
pp_mr, from mechanical recycling_co2	pp_mr_co2	0	Mt
gpps_mr, from mechanical recycling_co2	gpps_mr_co2	0	Mt
pvc_mr, from mechanical recycling_co2	pvc_mr_co2	0	Mt
Buildings and construction, from hdpe_mr_co2	buildings_and_construction_hdpe_mr_co2	0	Mt
Buildings and construction, from ldpe_mr_co2	buildings_and_construction_ldpe_mr_co2	0	Mt
Buildings and construction, from pp_mr_co2	buildings_and_construction_pp_mr_co2	0	Mt
Buildings and construction, from gpps_mr_co2	buildings_and_construction_gpps_mr_co2	0	Mt
Buildings and construction, from pvc_mr_co2	buildings_and_construction_pvc_mr_co2	0	Mt
Medical and hygiene items, from hdpe_mr_co2	medical_and_hygiene_items_hdpe_mr_co2	0	Mt
Medical and hygiene items, from ldpe_mr_co2	medical_and_hygiene_items_ldpe_mr_co2	0	Mt
Medical and hygiene items, from pet_mr_co2	medical_and_hygiene_items_pet_mr_co2	0	Mt
Medical and hygiene items, from pp_mr_co2	medical_and_hygiene_items_pp_mr_co2	0	Mt
Medical and hygiene items, from gpps_mr_co2	medical_and_hygiene_items_gpps_mr_co2	0	Mt
Medical and hygiene items, from pvc_mr_co2	medical_and_hygiene_items_pvc_mr_co2	0	Mt
Rest of consumer products, from hdpe_mr_co2	rest_of_consumer_products_hdpe_mr_co2	0	Mt
Rest of consumer products, from ldpe_mr_co2	rest_of_consumer_products_ldpe_mr_co2	0	Mt
Rest of consumer products, from pet_mr_co2	rest_of_consumer_products_pet_mr_co2	0	Mt
Rest of consumer products, from pp_mr_co2	rest_of_consumer_products_pp_mr_co2	0	Mt
Rest of consumer products, from gpps_mr_co2	rest_of_consumer_products_gpps_mr_co2	0	Mt
Rest of consumer products, from pvc_mr_co2	rest_of_consumer_products_pvc_mr_co2	0	Mt
Electrical and electronic, from hdpe_mr_co2	electrical_and_electronic_hdpe_mr_co2	0	Mt
Electrical and electronic, from ldpe_mr_co2	electrical_and_electronic_ldpe_mr_co2	0	Mt
Electrical and electronic, from pp_mr_co2	electrical_and_electronic_pp_mr_co2	0	Mt
Electrical and electronic, from gpps_mr_co2	electrical_and_electronic_gpps_mr_co2	0	Mt
Electrical and electronic, from pvc_mr_co2	electrical_and_electronic_pvc_mr_co2	0	Mt
Mulch films, from ldpe_mr_co2	mulch_films_ldpe_mr_co2	0	Mt
Rest of other, from hdpe_mr_co2	rest_of_other_hdpe_mr_co2	0	Mt
Rest of other, from ldpe_mr_co2	rest_of_other_ldpe_mr_co2	0	Mt
Rest of other, from pp_mr_co2	rest_of_other_pp_mr_co2	0	Mt
Rest of other, from gpps_mr_co2	rest_of_other_gpps_mr_co2	0	Mt
Rest of other, from pvc_mr_co2	rest_of_other_pvc_mr_co2	0	Mt
Food films, from hdpe_mr_co2	food_films_hdpe_mr_co2	0	Mt
Food films, from ldpe_mr_co2	food_films_ldpe_mr_co2	0	Mt
Food films, from pet_mr_co2	food_films_pet_mr_co2	0	Mt
Food films, from pp_mr_co2	food_films_pp_mr_co2	0	Mt
Food films, from gpps_mr_co2	food_films_gpps_mr_co2	0	Mt
Food films, from pvc_mr_co2	food_films_pvc_mr_co2	0	Mt
Non-food films, from hdpe_mr_co2	non-food_films_hdpe_mr_co2	0	Mt
Non-food films, from ldpe_mr_co2	non-food_films_ldpe_mr_co2	0	Mt
Non-food films, from pet_mr_co2	non-food_films_pet_mr_co2	0	Mt
Non-food films, from pp_mr_co2	non-food_films_pp_mr_co2	0	Mt
Non-food films, from gpps_mr_co2	non-food_films_gpps_mr_co2	0	Mt
Non-food films, from pvc_mr_co2	non-food_films_pvc_mr_co2	0	Mt
Consumer non-food bags, from hdpe_mr_co2	consumer_non-food_bags_hdpe_mr_co2	0	Mt
Consumer non-food bags, from ldpe_mr_co2	consumer_non-food_bags_ldpe_mr_co2	0	Mt
Beverage bottles, from hdpe_mr_co2	beverage_bottles_hdpe_mr_co2	0	Mt
Beverage bottles, from pet_mr_co2	beverage_bottles_pet_mr_co2	0	Mt
Beverage bottles, from pp_mr_co2	beverage_bottles_pp_mr_co2	0	Mt
Containers for food, from hdpe_mr_co2	containers_for_food_hdpe_mr_co2	0	Mt
Containers for food, from ldpe_mr_co2	containers_for_food_ldpe_mr_co2	0	Mt
Containers for food, from pet_mr_co2	containers_for_food_pet_mr_co2	0	Mt
Containers for food, from pp_mr_co2	containers_for_food_pp_mr_co2	0	Mt
Containers for food, from gpps_mr_co2	containers_for_food_gpps_mr_co2	0	Mt
Containers for food, from pvc_mr_co2	containers_for_food_pvc_mr_co2	0	Mt
Containers for non-food, from hdpe_mr_co2	containers_for_non-food_hdpe_mr_co2	0	Mt
Containers for non-food, from ldpe_mr_co2	containers_for_non-food_ldpe_mr_co2	0	Mt
Containers for non-food, from pet_mr_co2	containers_for_non-food_pet_mr_co2	0	Mt
Containers for non-food, from pp_mr_co2	containers_for_non-food_pp_mr_co2	0	Mt
Containers for non-food, from gpps_mr_co2	containers_for_non-food_gpps_mr_co2	0	Mt
Containers for non-food, from pvc_mr_co2	containers_for_non-food_pvc_mr_co2	0	Mt
Other food packaging, from hdpe_mr_co2	other_food_packaging_hdpe_mr_co2	0	Mt
Other food packaging, from ldpe_mr_co2	other_food_packaging_ldpe_mr_co2	0	Mt
Other food packaging, from pet_mr_co2	other_food_packaging_pet_mr_co2	0	Mt
Other food packaging, from pp_mr_co2	other_food_packaging_pp_mr_co2	0	Mt
Other food packaging, from gpps_mr_co2	other_food_packaging_gpps_mr_co2	0	Mt
Other food packaging, from pvc_mr_co2	other_food_packaging_pvc_mr_co2	0	Mt
Rest of packaging, from hdpe_mr_co2	rest_of_packaging_hdpe_mr_co2	0	Mt
Rest of packaging, from ldpe_mr_co2	rest_of_packaging_ldpe_mr_co2	0	Mt
Rest of packaging, from pet_mr_co2	rest_of_packaging_pet_mr_co2	0	Mt
Rest of packaging, from pp_mr_co2	rest_of_packaging_pp_mr_co2	0	Mt
Rest of packaging, from gpps_mr_co2	rest_of_packaging_gpps_mr_co2	0	Mt
Rest of packaging, from pvc_mr_co2	rest_of_packaging_pvc_mr_co2	0	Mt
Textiles, from hdpe_mr_co2	textiles_hdpe_mr_co2	0	Mt
Textiles, from pet_mr_co2	textiles_pet_mr_co2	0	Mt
Textiles, from pp_mr_co2	textiles_pp_mr_co2	0	Mt
Transportation, from hdpe_mr_co2	transportation_hdpe_mr_co2	0	Mt
Transportation, from ldpe_mr_co2	transportation_ldpe_mr_co2	0	Mt
Transportation, from pp_mr_co2	transportation_pp_mr_co2	0	Mt
Transportation, from pvc_mr_co2	transportation_pvc_mr_co2	0	Mt
methanol, from pp_waste gasification_co2	methanol_co2	0	Mt
methanol, from ldpe_waste gasification_co2	methanol_co2	0	Mt
methanol, from hdpe_waste gasification_co2	methanol_co2	0	Mt
methanol, from gpps_waste gasification_co2	methanol_co2	0	Mt
1,4-BDO, from glucose fermentation, according to Leiva2023_biogenic_long	bdo_14_biogenic_long	0	Mt
benzene, from methanol-to-aromatics_biogenic_long	benzene_biogenic_long	1.42909	Mt
butadiene, from ethanol to butadiene process_biogenic_long	butadiene_biogenic_long	0.00762815	Mt
carbon_monoxide, from partial condensation of syngas_biogenic_long	carbon_monoxide_biogenic_long	0.0738449	Mt
cellulose, from organosolv pre-treatment of forest residue, according to Nitzsche2016_biogenic_long	cellulose_biogenic_long	0	Mt
ethanol, from liquid hot water pre-treatment of forest residue, according to LiuF2021_biogenic_long	ethanol_biogenic_long	0.0143511	Mt
ethylene, from methanol-to-olefins_biogenic_long	ethylene_biogenic_long	4.35243	Mt
fdca, from cellulose via HMF_biogenic_long	fdca_biogenic_long	0	Mt
glucose, from organosolv pre-treatment of forest residue, according to Nitzsche2016_biogenic_long	glucose_biogenic_long	0.00345077	Mt
lactic acid, from steam explosion pre-treatment of forest residue, according to Mandegari2018_biogenic_long	lactic_acid_biogenic_long	0	Mt
methanol, from co2 hydrogenation_biogenic_long	methanol_biogenic_long	0	Mt
pbs, from 1,4-BDO and succinic acid_biogenic_long	pbs_biogenic_long	0	Mt
phb, from glucose fermentation_biogenic_long	phb_biogenic_long	0	Mt
propylene, from methanol-to-olefins_biogenic_long	propylene_biogenic_long	3.34802	Mt
p-xylene, from methanol-to-aromatics_biogenic_long	p-xylene_biogenic_long	0	Mt
succinic acid, from glucose, according to Leiva2023_biogenic_long	succinic_acid_biogenic_long	0	Mt
syngas, from forest residue gasification_biogenic_long	syngas_2_to_1_biogenic_long	0.0497783	Mt
tetrahydrofuran, from 1,4-BDO dehydrogenation_biogenic_long	tetrahydrofuran_biogenic_long	0	Mt
toluene, from methanol-to-aromatics_biogenic_long	toluene_biogenic_long	0.0667506	Mt
trimethylamine, from methanol and ammonia, mass balance only_biogenic_long	trimethylamine_biogenic_long	0	Mt
methanol, from forest residue gasification, with co2 capture, according to Charalambous_biogenic_long	methanol_biogenic_long	18.0941	Mt
acetic_acid, from methanol carbonylation_biogenic_long	acetic_acid_biogenic_long	0	Mt
adipic_acid, from phenol via cyclohexanol_biogenic_long	adipic_acid_biogenic_long	0.0223238	Mt
aniline, from nitrobenzene_biogenic_long	aniline_biogenic_long	0.149544	Mt
butene_1, from ethylene by dimerization_biogenic_long	butene_1_biogenic_long	0.177476	Mt
chlorobenzene, from benzene and chlorine_biogenic_long	chlorobenzene_biogenic_long	0	Mt
cumene, from benzene and propylene_biogenic_long	cumene_biogenic_long	0.0145798	Mt
dinitrotoluene, from toluene by nitration_biogenic_long	dinitrotoluene_biogenic_long	0.127026	Mt
ethylbenzene, from benzene via liquid phase alkylation_biogenic_long	ethylbenzene_biogenic_long	1.77576	Mt
ethylene, from ethanol dehydration_biogenic_long	ethylene_biogenic_long	0	Mt
ethylene_glycol, from ethylene via eo_biogenic_long	ethylene_glycol_biogenic_long	0	Mt
ethylene_oxide, from ethylene by oxygen oxidation_biogenic_long	ethylene_oxide_biogenic_long	0.0221979	Mt
formaldehyde, from methanol_biogenic_long	formaldehyde_biogenic_long	0.0114466	Mt
gpps, by continuous bulk polymerization_biogenic_long	gpps_biogenic_long	1.62663	Mt
hdpe, by gas phase process_biogenic_long	hdpe_biogenic_long	0.710136	Mt
hips, by continuous bulk polymerization_biogenic_long	hips_biogenic_long	0.108457	Mt
ldpe, by gas phase process_biogenic_long	ldpe_biogenic_long	2.41683	Mt
nitrobenzene, from benzene by nitration_biogenic_long	nitrobenzene_biogenic_long	0.199948	Mt
pbat, from aliphatic aromatic copolyester process_biogenic_long	pbat_biogenic_long	0	Mt
pef, from fdca_biogenic_long	pef_biogenic_long	0	Mt
pet, by tpa process_biogenic_long	pet_biogenic_long	0	Mt
phenol, from cumene_biogenic_long	phenol_biogenic_long	0.0150083	Mt
pla, by ring-opening polymerization_biogenic_long	pla_biogenic_long	0	Mt
polybutadiene, by solution process_biogenic_long	polybutadiene_biogenic_long	0.00747272	Mt
polymeric_mdi, by phosgenation_biogenic_long	polymeric_mdi_biogenic_long	0.194427	Mt
polyol_polyester, from adipic acid and deg_biogenic_long	polyol_polyester_biogenic_long	0.0349469	Mt
polyol_polyether, from po and eo by semi-continuous process_biogenic_long	polyol_polyether_biogenic_long	0.220436	Mt
pp, by gas phase process_biogenic_long	pp_biogenic_long	3.13043	Mt
propylene, from ethylene by dimerization and oct_biogenic_long	propylene_biogenic_long	0	Mt
propylene_oxide, by the hppo process_biogenic_long	propylene_oxide_biogenic_long	0.201633	Mt
pur_flexible, from toluene diisocyanate and polyol_biogenic_long	pur_flexible_biogenic_long	0.2739	Mt
pur_rigid, from polymeric MDI and polyol_biogenic_long	pur_rigid_biogenic_long	0.303887	Mt
pvc, by suspension polymerization_biogenic_long	pvc_biogenic_long	1.31385	Mt
styrene, from ethylbenzene by dehydrogenation_biogenic_long	styrene_biogenic_long	1.74003	Mt
terephthalic_acid, from p-xylene by air oxidation_biogenic_long	terephthalic_acid_biogenic_long	0	Mt
toluene_diisocyanate, from dinitrotoluene by phosgenation_biogenic_long	toluene_diisocyanate_biogenic_long	0.106397	Mt
vinyl_chloride, from ethylene by a balanced process_biogenic_long	vinyl_chloride_biogenic_long	1.32092	Mt
diethylene_glycol, from ethylene via eo_biogenic_long	diethylene_glycol_biogenic_long	0.017477	Mt
Buildings and construction, from hdpe_biogenic_long	buildings_and_construction_hdpe_biogenic_long	0.44233	Mt
Buildings and construction, from ldpe_biogenic_long	buildings_and_construction_ldpe_biogenic_long	0.210634	Mt
Buildings and construction, from pp_biogenic_long	buildings_and_construction_pp_biogenic_long	0.229783	Mt
Buildings and construction, from gpps_biogenic_long	buildings_and_construction_gpps_biogenic_long	0.421269	Mt
Buildings and construction, from pvc_biogenic_long	buildings_and_construction_pvc_biogenic_long	1.31385	Mt
Buildings and construction, from pur_flexible_biogenic_long	buildings_and_construction_pur_flexible_biogenic_long	0.155647	Mt
Buildings and construction, from pur_rigid_biogenic_long	buildings_and_construction_pur_rigid_biogenic_long	0.303887	Mt
Medical and hygiene items, from hdpe_biogenic_long	medical_and_hygiene_items_hdpe_biogenic_long	0	Mt
Medical and hygiene items, from ldpe_biogenic_long	medical_and_hygiene_items_ldpe_biogenic_long	0.0337381	Mt
Medical and hygiene items, from pet_biogenic_long	medical_and_hygiene_items_pet_biogenic_long	0	Mt
Medical and hygiene items, from pp_biogenic_long	medical_and_hygiene_items_pp_biogenic_long	0.0332734	Mt
Medical and hygiene items, from gpps_biogenic_long	medical_and_hygiene_items_gpps_biogenic_long	0.0135396	Mt
Medical and hygiene items, from pvc_biogenic_long	medical_and_hygiene_items_pvc_biogenic_long	0	Mt
Medical and hygiene items, from hips_biogenic_long	medical_and_hygiene_items_hips_biogenic_long	0	Mt
Medical and hygiene items, from pur_flexible_biogenic_long	medical_and_hygiene_items_pur_flexible_biogenic_long	0	Mt
Medical and hygiene items, from pur_rigid_biogenic_long	medical_and_hygiene_items_pur_rigid_biogenic_long	0	Mt
Rest of consumer products, from hdpe_biogenic_long	rest_of_consumer_products_hdpe_biogenic_long	0	Mt
Rest of consumer products, from ldpe_biogenic_long	rest_of_consumer_products_ldpe_biogenic_long	0	Mt
Rest of consumer products, from pet_biogenic_long	rest_of_consumer_products_pet_biogenic_long	0	Mt
Rest of consumer products, from pp_biogenic_long	rest_of_consumer_products_pp_biogenic_long	0.534249	Mt
Rest of consumer products, from gpps_biogenic_long	rest_of_consumer_products_gpps_biogenic_long	0.253664	Mt
Rest of consumer products, from pvc_biogenic_long	rest_of_consumer_products_pvc_biogenic_long	0	Mt
Rest of consumer products, from hips_biogenic_long	rest_of_consumer_products_hips_biogenic_long	0	Mt
Rest of consumer products, from pur_flexible_biogenic_long	rest_of_consumer_products_pur_flexible_biogenic_long	0	Mt
Rest of consumer products, from pur_rigid_biogenic_long	rest_of_consumer_products_pur_rigid_biogenic_long	0	Mt
Electrical and electronic, from hdpe_biogenic_long	electrical_and_electronic_hdpe_biogenic_long	0.044342	Mt
Electrical and electronic, from ldpe_biogenic_long	electrical_and_electronic_ldpe_biogenic_long	0.110855	Mt
Electrical and electronic, from pp_biogenic_long	electrical_and_electronic_pp_biogenic_long	0.199539	Mt
Electrical and electronic, from gpps_biogenic_long	electrical_and_electronic_gpps_biogenic_long	0.0499983	Mt
Electrical and electronic, from pvc_biogenic_long	electrical_and_electronic_pvc_biogenic_long	0	Mt
Electrical and electronic, from hips_biogenic_long	electrical_and_electronic_hips_biogenic_long	0.108457	Mt
Electrical and electronic, from pur_flexible_biogenic_long	electrical_and_electronic_pur_flexible_biogenic_long	0	Mt
Electrical and electronic, from pur_rigid_biogenic_long	electrical_and_electronic_pur_rigid_biogenic_long	0	Mt
Mulch films, from ldpe_biogenic_long	mulch_films_ldpe_biogenic_long	0.141071	Mt
Rest of other, from hdpe_biogenic_long	rest_of_other_hdpe_biogenic_long	0	Mt
Rest of other, from ldpe_biogenic_long	rest_of_other_ldpe_biogenic_long	0	Mt
Rest of other, from pp_biogenic_long	rest_of_other_pp_biogenic_long	0.863294	Mt
Rest of other, from gpps_biogenic_long	rest_of_other_gpps_biogenic_long	0.129907	Mt
Rest of other, from pvc_biogenic_long	rest_of_other_pvc_biogenic_long	0	Mt
Rest of other, from hips_biogenic_long	rest_of_other_hips_biogenic_long	0	Mt
Rest of other, from pur_flexible_biogenic_long	rest_of_other_pur_flexible_biogenic_long	0	Mt
Rest of other, from pur_rigid_biogenic_long	rest_of_other_pur_rigid_biogenic_long	0	Mt
Food films, from hdpe_biogenic_long	food_films_hdpe_biogenic_long	0	Mt
Food films, from ldpe_biogenic_long	food_films_ldpe_biogenic_long	0.120772	Mt
Food films, from pet_biogenic_long	food_films_pet_biogenic_long	0	Mt
Food films, from pp_biogenic_long	food_films_pp_biogenic_long	0	Mt
Food films, from gpps_biogenic_long	food_films_gpps_biogenic_long	0.0131543	Mt
Food films, from pvc_biogenic_long	food_films_pvc_biogenic_long	0	Mt
Non-food films, from hdpe_biogenic_long	non-food_films_hdpe_biogenic_long	0	Mt
Non-food films, from ldpe_biogenic_long	non-food_films_ldpe_biogenic_long	0	Mt
Non-food films, from pet_biogenic_long	non-food_films_pet_biogenic_long	0	Mt
Non-food films, from pp_biogenic_long	non-food_films_pp_biogenic_long	0	Mt
Non-food films, from gpps_biogenic_long	non-food_films_gpps_biogenic_long	0.0100038	Mt
Non-food films, from pvc_biogenic_long	non-food_films_pvc_biogenic_long	0	Mt
Consumer non-food bags, from hdpe_biogenic_long	consumer_non-food_bags_hdpe_biogenic_long	0	Mt
Consumer non-food bags, from ldpe_biogenic_long	consumer_non-food_bags_ldpe_biogenic_long	0.0116471	Mt
Beverage bottles, from hdpe_biogenic_long	beverage_bottles_hdpe_biogenic_long	0	Mt
Beverage bottles, from pet_biogenic_long	beverage_bottles_pet_biogenic_long	0	Mt
Beverage bottles, from pp_biogenic_long	beverage_bottles_pp_biogenic_long	0	Mt
Containers for food, from hdpe_biogenic_long	containers_for_food_hdpe_biogenic_long	0	Mt
Containers for food, from ldpe_biogenic_long	containers_for_food_ldpe_biogenic_long	0.00199192	Mt
Containers for food, from pet_biogenic_long	containers_for_food_pet_biogenic_long	0	Mt
Containers for food, from pp_biogenic_long	containers_for_food_pp_biogenic_long	0	Mt
Containers for food, from gpps_biogenic_long	containers_for_food_gpps_biogenic_long	0.19235	Mt
Containers for food, from pvc_biogenic_long	containers_for_food_pvc_biogenic_long	0	Mt
Containers for non-food, from hdpe_biogenic_long	containers_for_non-food_hdpe_biogenic_long	0	Mt
Containers for non-food, from ldpe_biogenic_long	containers_for_non-food_ldpe_biogenic_long	0.00129413	Mt
Containers for non-food, from pet_biogenic_long	containers_for_non-food_pet_biogenic_long	0	Mt
Containers for non-food, from pp_biogenic_long	containers_for_non-food_pp_biogenic_long	0	Mt
Containers for non-food, from gpps_biogenic_long	containers_for_non-food_gpps_biogenic_long	0.138001	Mt
Containers for non-food, from pvc_biogenic_long	containers_for_non-food_pvc_biogenic_long	0	Mt
Other food packaging, from hdpe_biogenic_long	other_food_packaging_hdpe_biogenic_long	0	Mt
Other food packaging, from ldpe_biogenic_long	other_food_packaging_ldpe_biogenic_long	0.039107	Mt
Other food packaging, from pet_biogenic_long	other_food_packaging_pet_biogenic_long	0	Mt
Other food packaging, from pp_biogenic_long	other_food_packaging_pp_biogenic_long	0	Mt
Other food packaging, from gpps_biogenic_long	other_food_packaging_gpps_biogenic_long	0.0450512	Mt
Other food packaging, from pvc_biogenic_long	other_food_packaging_pvc_biogenic_long	0	Mt
Rest of packaging, from hdpe_biogenic_long	rest_of_packaging_hdpe_biogenic_long	0	Mt
Rest of packaging, from ldpe_biogenic_long	rest_of_packaging_ldpe_biogenic_long	1.7239	Mt
Rest of packaging, from pet_biogenic_long	rest_of_packaging_pet_biogenic_long	0	Mt
Rest of packaging, from pp_biogenic_long	rest_of_packaging_pp_biogenic_long	0	Mt
Rest of packaging, from gpps_biogenic_long	rest_of_packaging_gpps_biogenic_long	0.359687	Mt
Rest of packaging, from pvc_biogenic_long	rest_of_packaging_pvc_biogenic_long	0	Mt
Rest of packaging, from pur_flexible_biogenic_long	rest_of_packaging_pur_flexible_biogenic_long	0	Mt
Rest of packaging, from pur_rigid_biogenic_long	rest_of_packaging_pur_rigid_biogenic_long	0	Mt
Textiles, from hdpe_biogenic_long	textiles_hdpe_biogenic_long	0.0489226	Mt
Textiles, from pet_biogenic_long	textiles_pet_biogenic_long	0	Mt
Textiles, from pp_biogenic_long	textiles_pp_biogenic_long	0.70303	Mt
Transportation, from hdpe_biogenic_long	transportation_hdpe_biogenic_long	0.174542	Mt
Transportation, from ldpe_biogenic_long	transportation_ldpe_biogenic_long	0.0218178	Mt
Transportation, from pp_biogenic_long	transportation_pp_biogenic_long	0.567262	Mt
Transportation, from pvc_biogenic_long	transportation_pvc_biogenic_long	0	Mt
Transportation, from pur_flexible_biogenic_long	transportation_pur_flexible_biogenic_long	0.118254	Mt
Transportation, from pur_rigid_biogenic_long	transportation_pur_rigid_biogenic_long	0	Mt
hdpe_mr, from mechanical recycling_biogenic_long	hdpe_mr_biogenic_long	0.322314	Mt
ldpe_mr, from mechanical recycling_biogenic_long	ldpe_mr_biogenic_long	0.930299	Mt
pet_mr, from mechanical recycling_biogenic_long	pet_mr_biogenic_long	0	Mt
pp_mr, from mechanical recycling_biogenic_long	pp_mr_biogenic_long	0	Mt
gpps_mr, from mechanical recycling_biogenic_long	gpps_mr_biogenic_long	0	Mt
pvc_mr, from mechanical recycling_biogenic_long	pvc_mr_biogenic_long	0.302634	Mt
hips_mr, from mechanical recycling_biogenic_long	hips_mr_biogenic_long	0.0477121	Mt
Buildings and construction, from hdpe_mr_biogenic_long	buildings_and_construction_hdpe_mr_biogenic_long	0.189574	Mt
Buildings and construction, from ldpe_mr_biogenic_long	buildings_and_construction_ldpe_mr_biogenic_long	0	Mt
Buildings and construction, from pp_mr_biogenic_long	buildings_and_construction_pp_mr_biogenic_long	0	Mt
Buildings and construction, from gpps_mr_biogenic_long	buildings_and_construction_gpps_mr_biogenic_long	0	Mt
Buildings and construction, from pvc_mr_biogenic_long	buildings_and_construction_pvc_mr_biogenic_long	0.237181	Mt
Medical and hygiene items, from hdpe_mr_biogenic_long	medical_and_hygiene_items_hdpe_mr_biogenic_long	0	Mt
Medical and hygiene items, from ldpe_mr_biogenic_long	medical_and_hygiene_items_ldpe_mr_biogenic_long	0	Mt
Medical and hygiene items, from pet_mr_biogenic_long	medical_and_hygiene_items_pet_mr_biogenic_long	0	Mt
Medical and hygiene items, from pp_mr_biogenic_long	medical_and_hygiene_items_pp_mr_biogenic_long	0	Mt
Medical and hygiene items, from gpps_mr_biogenic_long	medical_and_hygiene_items_gpps_mr_biogenic_long	0	Mt
Medical and hygiene items, from pvc_mr_biogenic_long	medical_and_hygiene_items_pvc_mr_biogenic_long	0	Mt
Medical and hygiene items, from hips_mr_biogenic_long	medical_and_hygiene_items_hips_mr_biogenic_long	0	Mt
Rest of consumer products, from hdpe_mr_biogenic_long	rest_of_consumer_products_hdpe_mr_biogenic_long	0	Mt
Rest of consumer products, from ldpe_mr_biogenic_long	rest_of_consumer_products_ldpe_mr_biogenic_long	0.421396	Mt
Rest of consumer products, from pet_mr_biogenic_long	rest_of_consumer_products_pet_mr_biogenic_long	0	Mt
Rest of consumer products, from pp_mr_biogenic_long	rest_of_consumer_products_pp_mr_biogenic_long	0	Mt
Rest of consumer products, from gpps_mr_biogenic_long	rest_of_consumer_products_gpps_mr_biogenic_long	0	Mt
Rest of consumer products, from pvc_mr_biogenic_long	rest_of_consumer_products_pvc_mr_biogenic_long	0	Mt
Rest of consumer products, from hips_mr_biogenic_long	rest_of_consumer_products_hips_mr_biogenic_long	0	Mt
Electrical and electronic, from hdpe_mr_biogenic_long	electrical_and_electronic_hdpe_mr_biogenic_long	0	Mt
Electrical and electronic, from ldpe_mr_biogenic_long	electrical_and_electronic_ldpe_mr_biogenic_long	0	Mt
Electrical and electronic, from pp_mr_biogenic_long	electrical_and_electronic_pp_mr_biogenic_long	0	Mt
Electrical and electronic, from gpps_mr_biogenic_long	electrical_and_electronic_gpps_mr_biogenic_long	0	Mt
Electrical and electronic, from pvc_mr_biogenic_long	electrical_and_electronic_pvc_mr_biogenic_long	0	Mt
Electrical and electronic, from hips_mr_biogenic_long	electrical_and_electronic_hips_mr_biogenic_long	0.0477121	Mt
Mulch films, from ldpe_mr_biogenic_long	mulch_films_ldpe_mr_biogenic_long	0	Mt
Rest of other, from hdpe_mr_biogenic_long	rest_of_other_hdpe_mr_biogenic_long	0.13274	Mt
Rest of other, from ldpe_mr_biogenic_long	rest_of_other_ldpe_mr_biogenic_long	0.231715	Mt
Rest of other, from pp_mr_biogenic_long	rest_of_other_pp_mr_biogenic_long	0	Mt
Rest of other, from gpps_mr_biogenic_long	rest_of_other_gpps_mr_biogenic_long	0	Mt
Rest of other, from pvc_mr_biogenic_long	rest_of_other_pvc_mr_biogenic_long	0	Mt
Rest of other, from hips_mr_biogenic_long	rest_of_other_hips_mr_biogenic_long	0	Mt
Food films, from hdpe_mr_biogenic_long	food_films_hdpe_mr_biogenic_long	0	Mt
Food films, from ldpe_mr_biogenic_long	food_films_ldpe_mr_biogenic_long	0.134834	Mt
Food films, from pet_mr_biogenic_long	food_films_pet_mr_biogenic_long	0	Mt
Food films, from pp_mr_biogenic_long	food_films_pp_mr_biogenic_long	0	Mt
Food films, from gpps_mr_biogenic_long	food_films_gpps_mr_biogenic_long	0	Mt
Food films, from pvc_mr_biogenic_long	food_films_pvc_mr_biogenic_long	0	Mt
Non-food films, from hdpe_mr_biogenic_long	non-food_films_hdpe_mr_biogenic_long	0	Mt
Non-food films, from ldpe_mr_biogenic_long	non-food_films_ldpe_mr_biogenic_long	0.142354	Mt
Non-food films, from pet_mr_biogenic_long	non-food_films_pet_mr_biogenic_long	0	Mt
Non-food films, from pp_mr_biogenic_long	non-food_films_pp_mr_biogenic_long	0	Mt
Non-food films, from gpps_mr_biogenic_long	non-food_films_gpps_mr_biogenic_long	0	Mt
Non-food films, from pvc_mr_biogenic_long	non-food_films_pvc_mr_biogenic_long	0	Mt
Consumer non-food bags, from hdpe_mr_biogenic_long	consumer_non-food_bags_hdpe_mr_biogenic_long	0	Mt
Consumer non-food bags, from ldpe_mr_biogenic_long	consumer_non-food_bags_ldpe_mr_biogenic_long	0	Mt
Beverage bottles, from hdpe_mr_biogenic_long	beverage_bottles_hdpe_mr_biogenic_long	0	Mt
Beverage bottles, from pet_mr_biogenic_long	beverage_bottles_pet_mr_biogenic_long	0	Mt
Beverage bottles, from pp_mr_biogenic_long	beverage_bottles_pp_mr_biogenic_long	0	Mt
Containers for food, from hdpe_mr_biogenic_long	containers_for_food_hdpe_mr_biogenic_long	0	Mt
Containers for food, from ldpe_mr_biogenic_long	containers_for_food_ldpe_mr_biogenic_long	0	Mt
Containers for food, from pet_mr_biogenic_long	containers_for_food_pet_mr_biogenic_long	0	Mt
Containers for food, from pp_mr_biogenic_long	containers_for_food_pp_mr_biogenic_long	0	Mt
Containers for food, from gpps_mr_biogenic_long	containers_for_food_gpps_mr_biogenic_long	0	Mt
Containers for food, from pvc_mr_biogenic_long	containers_for_food_pvc_mr_biogenic_long	0	Mt
Containers for non-food, from hdpe_mr_biogenic_long	containers_for_non-food_hdpe_mr_biogenic_long	0	Mt
Containers for non-food, from ldpe_mr_biogenic_long	containers_for_non-food_ldpe_mr_biogenic_long	0	Mt
Containers for non-food, from pet_mr_biogenic_long	containers_for_non-food_pet_mr_biogenic_long	0	Mt
Containers for non-food, from pp_mr_biogenic_long	containers_for_non-food_pp_mr_biogenic_long	0	Mt
Containers for non-food, from gpps_mr_biogenic_long	containers_for_non-food_gpps_mr_biogenic_long	0	Mt
Containers for non-food, from pvc_mr_biogenic_long	containers_for_non-food_pvc_mr_biogenic_long	0	Mt
Other food packaging, from hdpe_mr_biogenic_long	other_food_packaging_hdpe_mr_biogenic_long	0	Mt
Other food packaging, from ldpe_mr_biogenic_long	other_food_packaging_ldpe_mr_biogenic_long	0	Mt
Other food packaging, from pet_mr_biogenic_long	other_food_packaging_pet_mr_biogenic_long	0	Mt
Other food packaging, from pp_mr_biogenic_long	other_food_packaging_pp_mr_biogenic_long	0	Mt
Other food packaging, from gpps_mr_biogenic_long	other_food_packaging_gpps_mr_biogenic_long	0	Mt
Other food packaging, from pvc_mr_biogenic_long	other_food_packaging_pvc_mr_biogenic_long	0	Mt
Rest of packaging, from hdpe_mr_biogenic_long	rest_of_packaging_hdpe_mr_biogenic_long	0	Mt
Rest of packaging, from ldpe_mr_biogenic_long	rest_of_packaging_ldpe_mr_biogenic_long	0	Mt
Rest of packaging, from pet_mr_biogenic_long	rest_of_packaging_pet_mr_biogenic_long	0	Mt
Rest of packaging, from pp_mr_biogenic_long	rest_of_packaging_pp_mr_biogenic_long	0	Mt
Rest of packaging, from gpps_mr_biogenic_long	rest_of_packaging_gpps_mr_biogenic_long	0	Mt
Rest of packaging, from pvc_mr_biogenic_long	rest_of_packaging_pvc_mr_biogenic_long	0	Mt
Textiles, from hdpe_mr_biogenic_long	textiles_hdpe_mr_biogenic_long	0	Mt
Textiles, from pet_mr_biogenic_long	textiles_pet_mr_biogenic_long	0	Mt
Textiles, from pp_mr_biogenic_long	textiles_pp_mr_biogenic_long	0	Mt
Transportation, from hdpe_mr_biogenic_long	transportation_hdpe_mr_biogenic_long	0	Mt
Transportation, from ldpe_mr_biogenic_long	transportation_ldpe_mr_biogenic_long	0	Mt
Transportation, from pp_mr_biogenic_long	transportation_pp_mr_biogenic_long	0	Mt
Transportation, from pvc_mr_biogenic_long	transportation_pvc_mr_biogenic_long	0.0654534	Mt
methanol, from pp_waste gasification_biogenic_long	methanol_biogenic_long	1.71935	Mt
methanol, from ldpe_waste gasification_biogenic_long	methanol_biogenic_long	2.24765	Mt
methanol, from hdpe_waste gasification_biogenic_long	methanol_biogenic_long	0.40719	Mt
methanol, from gpps_waste gasification_biogenic_long	methanol_biogenic_long	1.12494	Mt
methanol, from hips_waste gasification_biogenic_long	methanol_biogenic_long	0.0958024	Mt
1,4-BDO, from glucose fermentation, according to Leiva2023_biogenic_short	bdo_14_biogenic_short	0	Mt
benzene, from methanol-to-aromatics_biogenic_short	benzene_biogenic_short	0.444834	Mt
butadiene, from ethanol to butadiene process_biogenic_short	butadiene_biogenic_short	0.00159646	Mt
carbon_monoxide, from partial condensation of syngas_biogenic_short	carbon_monoxide_biogenic_short	0.243906	Mt
cellulose, from organosolv pre-treatment of agricultural residue, according to Nitzsche2016_biogenic_short	cellulose_biogenic_short	0	Mt
ethanol, from liquid hot water pre-treatment of agricultural residue, according to LiuF2021_biogenic_short	ethanol_biogenic_short	0.00300347	Mt
ethylene, from methanol-to-olefins_biogenic_short	ethylene_biogenic_short	2.71169	Mt
fdca, from cellulose via HMF_biogenic_short	fdca_biogenic_short	0	Mt
glucose, from organosolv pre-treatment of agricultural residue, according to Nitzsche2016_biogenic_short	glucose_biogenic_short	0.000722193	Mt
lactic acid, from steam explosion pre-treatment of agricultural residue, according to Mandegari2018_biogenic_short	lactic_acid_biogenic_short	0	Mt
methanol, from co2 hydrogenation_biogenic_short	methanol_biogenic_short	0	Mt
pbs, from 1,4-BDO and succinic acid_biogenic_short	pbs_biogenic_short	0	Mt
phb, from glucose fermentation_biogenic_short	phb_biogenic_short	0	Mt
propylene, from methanol-to-olefins_biogenic_short	propylene_biogenic_short	2.08592	Mt
p-xylene, from methanol-to-aromatics_biogenic_short	p-xylene_biogenic_short	1.7307	Mt
succinic acid, from glucose, according to Leiva2023_biogenic_short	succinic_acid_biogenic_short	0	Mt
syngas, from agricultural residue gasification_biogenic_short	syngas_2_to_1_biogenic_short	0.164415	Mt
tetrahydrofuran, from 1,4-BDO dehydrogenation_biogenic_short	tetrahydrofuran_biogenic_short	0	Mt
toluene, from methanol-to-aromatics_biogenic_short	toluene_biogenic_short	0.0893776	Mt
trimethylamine, from methanol and ammonia, mass balance only_biogenic_short	trimethylamine_biogenic_short	0	Mt
methanol, from agricultural residue gasification, with co2 capture, according to Charalambous_biogenic_short	methanol_biogenic_short	16.1909	Mt
acetic_acid, from methanol carbonylation_biogenic_short	acetic_acid_biogenic_short	0.128314	Mt
adipic_acid, from phenol via cyclohexanol_biogenic_short	adipic_acid_biogenic_short	0.0695468	Mt
aniline, from nitrobenzene_biogenic_short	aniline_biogenic_short	0.465885	Mt
butene_1, from ethylene by dimerization_biogenic_short	butene_1_biogenic_short	0	Mt
chlorobenzene, from benzene and chlorine_biogenic_short	chlorobenzene_biogenic_short	0	Mt
cumene, from benzene and propylene_biogenic_short	cumene_biogenic_short	0.0454215	Mt
dinitrotoluene, from toluene by nitration_biogenic_short	dinitrotoluene_biogenic_short	0.170084	Mt
ethylbenzene, from benzene via liquid phase alkylation_biogenic_short	ethylbenzene_biogenic_short	0.021616	Mt
ethylene, from ethanol dehydration_biogenic_short	ethylene_biogenic_short	0	Mt
ethylene_glycol, from ethylene via eo_biogenic_short	ethylene_glycol_biogenic_short	1.00931	Mt
ethylene_oxide, from ethylene by oxygen oxidation_biogenic_short	ethylene_oxide_biogenic_short	0.0366207	Mt
formaldehyde, from methanol_biogenic_short	formaldehyde_biogenic_short	0.0356604	Mt
gpps, by continuous bulk polymerization_biogenic_short	gpps_biogenic_short	0	Mt
hdpe, by gas phase process_biogenic_short	hdpe_biogenic_short	1.8292	Mt
hips, by continuous bulk polymerization_biogenic_short	hips_biogenic_short	0.0226985	Mt
ldpe, by gas phase process_biogenic_short	ldpe_biogenic_short	0	Mt
nitrobenzene, from benzene by nitration_biogenic_short	nitrobenzene_biogenic_short	0.622913	Mt
pbat, from aliphatic aromatic copolyester process_biogenic_short	pbat_biogenic_short	0	Mt
pef, from fdca_biogenic_short	pef_biogenic_short	0	Mt
pet, by tpa process_biogenic_short	pet_biogenic_short	3.07093	Mt
phenol, from cumene_biogenic_short	phenol_biogenic_short	0.0467564	Mt
pla, by ring-opening polymerization_biogenic_short	pla_biogenic_short	0	Mt
polybutadiene, by solution process_biogenic_short	polybutadiene_biogenic_short	0.00156393	Mt
polymeric_mdi, by phosgenation_biogenic_short	polymeric_mdi_biogenic_short	0.605711	Mt
polyol_polyester, from adipic acid and deg_biogenic_short	polyol_polyester_biogenic_short	0.108873	Mt
polyol_polyether, from po and eo by semi-continuous process_biogenic_short	polyol_polyether_biogenic_short	0.363662	Mt
pp, by gas phase process_biogenic_short	pp_biogenic_short	1.77009	Mt
propylene, from ethylene by dimerization and oct_biogenic_short	propylene_biogenic_short	0	Mt
propylene_oxide, by the hppo process_biogenic_short	propylene_oxide_biogenic_short	0.332641	Mt
pur_flexible, from toluene diisocyanate and polyol_biogenic_short	pur_flexible_biogenic_short	0.366746	Mt
pur_rigid, from polymeric MDI and polyol_biogenic_short	pur_rigid_biogenic_short	0.946719	Mt
pvc, by suspension polymerization_biogenic_short	pvc_biogenic_short	0.466002	Mt
styrene, from ethylbenzene by dehydrogenation_biogenic_short	styrene_biogenic_short	0.0211811	Mt
terephthalic_acid, from p-xylene by air oxidation_biogenic_short	terephthalic_acid_biogenic_short	2.64326	Mt
toluene_diisocyanate, from dinitrotoluene by phosgenation_biogenic_short	toluene_diisocyanate_biogenic_short	0.142463	Mt
vinyl_chloride, from ethylene by a balanced process_biogenic_short	vinyl_chloride_biogenic_short	0.46851	Mt
diethylene_glycol, from ethylene via eo_biogenic_short	diethylene_glycol_biogenic_short	0.0544472	Mt
Buildings and construction, from hdpe_biogenic_short	buildings_and_construction_hdpe_biogenic_short	0	Mt
Buildings and construction, from ldpe_biogenic_short	buildings_and_construction_ldpe_biogenic_short	0	Mt
Buildings and construction, from pp_biogenic_short	buildings_and_construction_pp_biogenic_short	0	Mt
Buildings and construction, from gpps_biogenic_short	buildings_and_construction_gpps_biogenic_short	0	Mt
Buildings and construction, from pvc_biogenic_short	buildings_and_construction_pvc_biogenic_short	0	Mt
Buildings and construction, from pur_flexible_biogenic_short	buildings_and_construction_pur_flexible_biogenic_short	0	Mt
Buildings and construction, from pur_rigid_biogenic_short	buildings_and_construction_pur_rigid_biogenic_short	0	Mt
Medical and hygiene items, from hdpe_biogenic_short	medical_and_hygiene_items_hdpe_biogenic_short	0.011949	Mt
Medical and hygiene items, from ldpe_biogenic_short	medical_and_hygiene_items_ldpe_biogenic_short	0	Mt
Medical and hygiene items, from pet_biogenic_short	medical_and_hygiene_items_pet_biogenic_short	0.0017781	Mt
Medical and hygiene items, from pp_biogenic_short	medical_and_hygiene_items_pp_biogenic_short	0	Mt
Medical and hygiene items, from gpps_biogenic_short	medical_and_hygiene_items_gpps_biogenic_short	0	Mt
Medical and hygiene items, from pvc_biogenic_short	medical_and_hygiene_items_pvc_biogenic_short	0.0238793	Mt
Medical and hygiene items, from hips_biogenic_short	medical_and_hygiene_items_hips_biogenic_short	0.000658112	Mt
Medical and hygiene items, from pur_flexible_biogenic_short	medical_and_hygiene_items_pur_flexible_biogenic_short	0.0404185	Mt
Medical and hygiene items, from pur_rigid_biogenic_short	medical_and_hygiene_items_pur_rigid_biogenic_short	0.0788968	Mt
Rest of consumer products, from hdpe_biogenic_short	rest_of_consumer_products_hdpe_biogenic_short	0.254854	Mt
Rest of consumer products, from ldpe_biogenic_short	rest_of_consumer_products_ldpe_biogenic_short	0	Mt
Rest of consumer products, from pet_biogenic_short	rest_of_consumer_products_pet_biogenic_short	0.0125062	Mt
Rest of consumer products, from pp_biogenic_short	rest_of_consumer_products_pp_biogenic_short	0.0288605	Mt
Rest of consumer products, from gpps_biogenic_short	rest_of_consumer_products_gpps_biogenic_short	0	Mt
Rest of consumer products, from pvc_biogenic_short	rest_of_consumer_products_pvc_biogenic_short	0.0702864	Mt
Rest of consumer products, from hips_biogenic_short	rest_of_consumer_products_hips_biogenic_short	0.0146052	Mt
Rest of consumer products, from pur_flexible_biogenic_short	rest_of_consumer_products_pur_flexible_biogenic_short	0.099265	Mt
Rest of consumer products, from pur_rigid_biogenic_short	rest_of_consumer_products_pur_rigid_biogenic_short	0.193765	Mt
Electrical and electronic, from hdpe_biogenic_short	electrical_and_electronic_hdpe_biogenic_short	0	Mt
Electrical and electronic, from ldpe_biogenic_short	electrical_and_electronic_ldpe_biogenic_short	0	Mt
Electrical and electronic, from pp_biogenic_short	electrical_and_electronic_pp_biogenic_short	0	Mt
Electrical and electronic, from gpps_biogenic_short	electrical_and_electronic_gpps_biogenic_short	0	Mt
Electrical and electronic, from pvc_biogenic_short	electrical_and_electronic_pvc_biogenic_short	0.0886841	Mt
Electrical and electronic, from hips_biogenic_short	electrical_and_electronic_hips_biogenic_short	0	Mt
Electrical and electronic, from pur_flexible_biogenic_short	electrical_and_electronic_pur_flexible_biogenic_short	0.030042	Mt
Electrical and electronic, from pur_rigid_biogenic_short	electrical_and_electronic_pur_rigid_biogenic_short	0.0586421	Mt
Mulch films, from ldpe_biogenic_short	mulch_films_ldpe_biogenic_short	0	Mt
Rest of other, from hdpe_biogenic_short	rest_of_other_hdpe_biogenic_short	0.0634253	Mt
Rest of other, from ldpe_biogenic_short	rest_of_other_ldpe_biogenic_short	0	Mt
Rest of other, from pp_biogenic_short	rest_of_other_pp_biogenic_short	0	Mt
Rest of other, from gpps_biogenic_short	rest_of_other_gpps_biogenic_short	0	Mt
Rest of other, from pvc_biogenic_short	rest_of_other_pvc_biogenic_short	0.104918	Mt
Rest of other, from hips_biogenic_short	rest_of_other_hips_biogenic_short	0.00743521	Mt
Rest of other, from pur_flexible_biogenic_short	rest_of_other_pur_flexible_biogenic_short	0.1861	Mt
Rest of other, from pur_rigid_biogenic_short	rest_of_other_pur_rigid_biogenic_short	0.363268	Mt
Food films, from hdpe_biogenic_short	food_films_hdpe_biogenic_short	0.0898872	Mt
Food films, from ldpe_biogenic_short	food_films_ldpe_biogenic_short	0	Mt
Food films, from pet_biogenic_short	food_films_pet_biogenic_short	0.0387883	Mt
Food films, from pp_biogenic_short	food_films_pp_biogenic_short	0.332729	Mt
Food films, from gpps_biogenic_short	food_films_gpps_biogenic_short	0	Mt
Food films, from pvc_biogenic_short	food_films_pvc_biogenic_short	0.0289538	Mt
Non-food films, from hdpe_biogenic_short	non-food_films_hdpe_biogenic_short	0.0661937	Mt
Non-food films, from ldpe_biogenic_short	non-food_films_ldpe_biogenic_short	0	Mt
Non-food films, from pet_biogenic_short	non-food_films_pet_biogenic_short	0.0245021	Mt
Non-food films, from pp_biogenic_short	non-food_films_pp_biogenic_short	0.226695	Mt
Non-food films, from gpps_biogenic_short	non-food_films_gpps_biogenic_short	0	Mt
Non-food films, from pvc_biogenic_short	non-food_films_pvc_biogenic_short	0.0218647	Mt
Consumer non-food bags, from hdpe_biogenic_short	consumer_non-food_bags_hdpe_biogenic_short	0.0167815	Mt
Consumer non-food bags, from ldpe_biogenic_short	consumer_non-food_bags_ldpe_biogenic_short	0	Mt
Beverage bottles, from hdpe_biogenic_short	beverage_bottles_hdpe_biogenic_short	0.222078	Mt
Beverage bottles, from pet_biogenic_short	beverage_bottles_pet_biogenic_short	0.883528	Mt
Beverage bottles, from pp_biogenic_short	beverage_bottles_pp_biogenic_short	0.0472016	Mt
Containers for food, from hdpe_biogenic_short	containers_for_food_hdpe_biogenic_short	0.0239654	Mt
Containers for food, from ldpe_biogenic_short	containers_for_food_ldpe_biogenic_short	0	Mt
Containers for food, from pet_biogenic_short	containers_for_food_pet_biogenic_short	0.179005	Mt
Containers for food, from pp_biogenic_short	containers_for_food_pp_biogenic_short	0.243453	Mt
Containers for food, from gpps_biogenic_short	containers_for_food_gpps_biogenic_short	0	Mt
Containers for food, from pvc_biogenic_short	containers_for_food_pvc_biogenic_short	0.044384	Mt
Containers for non-food, from hdpe_biogenic_short	containers_for_non-food_hdpe_biogenic_short	0.00839075	Mt
Containers for non-food, from ldpe_biogenic_short	containers_for_non-food_ldpe_biogenic_short	0	Mt
Containers for non-food, from pet_biogenic_short	containers_for_non-food_pet_biogenic_short	0.135637	Mt
Containers for non-food, from pp_biogenic_short	containers_for_non-food_pp_biogenic_short	0.175174	Mt
Containers for non-food, from gpps_biogenic_short	containers_for_non-food_gpps_biogenic_short	0	Mt
Containers for non-food, from pvc_biogenic_short	containers_for_non-food_pvc_biogenic_short	0.0315823	Mt
Other food packaging, from hdpe_biogenic_short	other_food_packaging_hdpe_biogenic_short	0.0857076	Mt
Other food packaging, from ldpe_biogenic_short	other_food_packaging_ldpe_biogenic_short	0	Mt
Other food packaging, from pet_biogenic_short	other_food_packaging_pet_biogenic_short	0.0535808	Mt
Other food packaging, from pp_biogenic_short	other_food_packaging_pp_biogenic_short	0.294094	Mt
Other food packaging, from gpps_biogenic_short	other_food_packaging_gpps_biogenic_short	0	Mt
Other food packaging, from pvc_biogenic_short	other_food_packaging_pvc_biogenic_short	0.00706574	Mt
Rest of packaging, from hdpe_biogenic_short	rest_of_packaging_hdpe_biogenic_short	0.98597	Mt
Rest of packaging, from ldpe_biogenic_short	rest_of_packaging_ldpe_biogenic_short	0	Mt
Rest of packaging, from pet_biogenic_short	rest_of_packaging_pet_biogenic_short	0.312878	Mt
Rest of packaging, from pp_biogenic_short	rest_of_packaging_pp_biogenic_short	0.421884	Mt
Rest of packaging, from gpps_biogenic_short	rest_of_packaging_gpps_biogenic_short	0	Mt
Rest of packaging, from pvc_biogenic_short	rest_of_packaging_pvc_biogenic_short	0.044384	Mt
Rest of packaging, from pur_flexible_biogenic_short	rest_of_packaging_pur_flexible_biogenic_short	0.0109201	Mt
Rest of packaging, from pur_rigid_biogenic_short	rest_of_packaging_pur_rigid_biogenic_short	0.0213159	Mt
Textiles, from hdpe_biogenic_short	textiles_hdpe_biogenic_short	0	Mt
Textiles, from pet_biogenic_short	textiles_pet_biogenic_short	1.42873	Mt
Textiles, from pp_biogenic_short	textiles_pp_biogenic_short	0	Mt
Transportation, from hdpe_biogenic_short	transportation_hdpe_biogenic_short	0	Mt
Transportation, from ldpe_biogenic_short	transportation_ldpe_biogenic_short	0	Mt
Transportation, from pp_biogenic_short	transportation_pp_biogenic_short	0	Mt
Transportation, from pvc_biogenic_short	transportation_pvc_biogenic_short	0	Mt
Transportation, from pur_flexible_biogenic_short	transportation_pur_flexible_biogenic_short	0	Mt
Transportation, from pur_rigid_biogenic_short	transportation_pur_rigid_biogenic_short	0.230831	Mt
hdpe_mr, from mechanical recycling_biogenic_short	hdpe_mr_biogenic_short	0	Mt
ldpe_mr, from mechanical recycling_biogenic_short	ldpe_mr_biogenic_short	0	Mt
pet_mr, from mechanical recycling_biogenic_short	pet_mr_biogenic_short	-7.21458e-11	Mt
pp_mr, from mechanical recycling_biogenic_short	pp_mr_biogenic_short	0	Mt
gpps_mr, from mechanical recycling_biogenic_short	gpps_mr_biogenic_short	0	Mt
pvc_mr, from mechanical recycling_biogenic_short	pvc_mr_biogenic_short	0.169766	Mt
hips_mr, from mechanical recycling_biogenic_short	hips_mr_biogenic_short	0	Mt
Buildings and construction, from hdpe_mr_biogenic_short	buildings_and_construction_hdpe_mr_biogenic_short	0	Mt
Buildings and construction, from ldpe_mr_biogenic_short	buildings_and_construction_ldpe_mr_biogenic_short	0	Mt
Buildings and construction, from pp_mr_biogenic_short	buildings_and_construction_pp_mr_biogenic_short	0	Mt
Buildings and construction, from gpps_mr_biogenic_short	buildings_and_construction_gpps_mr_biogenic_short	0	Mt
Buildings and construction, from pvc_mr_biogenic_short	buildings_and_construction_pvc_mr_biogenic_short	0	Mt
Medical and hygiene items, from hdpe_mr_biogenic_short	medical_and_hygiene_items_hdpe_mr_biogenic_short	0	Mt
Medical and hygiene items, from ldpe_mr_biogenic_short	medical_and_hygiene_items_ldpe_mr_biogenic_short	0	Mt
Medical and hygiene items, from pet_mr_biogenic_short	medical_and_hygiene_items_pet_mr_biogenic_short	0	Mt
Medical and hygiene items, from pp_mr_biogenic_short	medical_and_hygiene_items_pp_mr_biogenic_short	0	Mt
Medical and hygiene items, from gpps_mr_biogenic_short	medical_and_hygiene_items_gpps_mr_biogenic_short	0	Mt
Medical and hygiene items, from pvc_mr_biogenic_short	medical_and_hygiene_items_pvc_mr_biogenic_short	0	Mt
Medical and hygiene items, from hips_mr_biogenic_short	medical_and_hygiene_items_hips_mr_biogenic_short	0	Mt
Rest of consumer products, from hdpe_mr_biogenic_short	rest_of_consumer_products_hdpe_mr_biogenic_short	0	Mt
Rest of consumer products, from ldpe_mr_biogenic_short	rest_of_consumer_products_ldpe_mr_biogenic_short	0	Mt
Rest of consumer products, from pet_mr_biogenic_short	rest_of_consumer_products_pet_mr_biogenic_short	0	Mt
Rest of consumer products, from pp_mr_biogenic_short	rest_of_consumer_products_pp_mr_biogenic_short	0	Mt
Rest of consumer products, from gpps_mr_biogenic_short	rest_of_consumer_products_gpps_mr_biogenic_short	0	Mt
Rest of consumer products, from pvc_mr_biogenic_short	rest_of_consumer_products_pvc_mr_biogenic_short	0	Mt
Rest of consumer products, from hips_mr_biogenic_short	rest_of_consumer_products_hips_mr_biogenic_short	0	Mt
Electrical and electronic, from hdpe_mr_biogenic_short	electrical_and_electronic_hdpe_mr_biogenic_short	0	Mt
Electrical and electronic, from ldpe_mr_biogenic_short	electrical_and_electronic_ldpe_mr_biogenic_short	0	Mt
Electrical and electronic, from pp_mr_biogenic_short	electrical_and_electronic_pp_mr_biogenic_short	0	Mt
Electrical and electronic, from gpps_mr_biogenic_short	electrical_and_electronic_gpps_mr_biogenic_short	0	Mt
Electrical and electronic, from pvc_mr_biogenic_short	electrical_and_electronic_pvc_mr_biogenic_short	0	Mt
Electrical and electronic, from hips_mr_biogenic_short	electrical_and_electronic_hips_mr_biogenic_short	0	Mt
Mulch films, from ldpe_mr_biogenic_short	mulch_films_ldpe_mr_biogenic_short	0	Mt
Rest of other, from hdpe_mr_biogenic_short	rest_of_other_hdpe_mr_biogenic_short	0	Mt
Rest of other, from ldpe_mr_biogenic_short	rest_of_other_ldpe_mr_biogenic_short	0	Mt
Rest of other, from pp_mr_biogenic_short	rest_of_other_pp_mr_biogenic_short	0	Mt
Rest of other, from gpps_mr_biogenic_short	rest_of_other_gpps_mr_biogenic_short	0	Mt
Rest of other, from pvc_mr_biogenic_short	rest_of_other_pvc_mr_biogenic_short	0.169766	Mt
Rest of other, from hips_mr_biogenic_short	rest_of_other_hips_mr_biogenic_short	0	Mt
Food films, from hdpe_mr_biogenic_short	food_films_hdpe_mr_biogenic_short	0	Mt
Food films, from ldpe_mr_biogenic_short	food_films_ldpe_mr_biogenic_short	0	Mt
Food films, from pet_mr_biogenic_short	food_films_pet_mr_biogenic_short	0	Mt
Food films, from pp_mr_biogenic_short	food_films_pp_mr_biogenic_short	0	Mt
Food films, from gpps_mr_biogenic_short	food_films_gpps_mr_biogenic_short	0	Mt
Food films, from pvc_mr_biogenic_short	food_films_pvc_mr_biogenic_short	0	Mt
Non-food films, from hdpe_mr_biogenic_short	non-food_films_hdpe_mr_biogenic_short	0	Mt
Non-food films, from ldpe_mr_biogenic_short	non-food_films_ldpe_mr_biogenic_short	0	Mt
Non-food films, from pet_mr_biogenic_short	non-food_films_pet_mr_biogenic_short	0	Mt
Non-food films, from pp_mr_biogenic_short	non-food_films_pp_mr_biogenic_short	0	Mt
Non-food films, from gpps_mr_biogenic_short	non-food_films_gpps_mr_biogenic_short	0	Mt
Non-food films, from pvc_mr_biogenic_short	non-food_films_pvc_mr_biogenic_short	0	Mt
Consumer non-food bags, from hdpe_mr_biogenic_short	consumer_non-food_bags_hdpe_mr_biogenic_short	0	Mt
Consumer non-food bags, from ldpe_mr_biogenic_short	consumer_non-food_bags_ldpe_mr_biogenic_short	0	Mt
Beverage bottles, from hdpe_mr_biogenic_short	beverage_bottles_hdpe_mr_biogenic_short	0	Mt
Beverage bottles, from pet_mr_biogenic_short	beverage_bottles_pet_mr_biogenic_short	0	Mt
Beverage bottles, from pp_mr_biogenic_short	beverage_bottles_pp_mr_biogenic_short	0	Mt
Containers for food, from hdpe_mr_biogenic_short	containers_for_food_hdpe_mr_biogenic_short	0	Mt
Containers for food, from ldpe_mr_biogenic_short	containers_for_food_ldpe_mr_biogenic_short	0	Mt
Containers for food, from pet_mr_biogenic_short	containers_for_food_pet_mr_biogenic_short	0	Mt
Containers for food, from pp_mr_biogenic_short	containers_for_food_pp_mr_biogenic_short	0	Mt
Containers for food, from gpps_mr_biogenic_short	containers_for_food_gpps_mr_biogenic_short	0	Mt
Containers for food, from pvc_mr_biogenic_short	containers_for_food_pvc_mr_biogenic_short	0	Mt
Containers for non-food, from hdpe_mr_biogenic_short	containers_for_non-food_hdpe_mr_biogenic_short	0	Mt
Containers for non-food, from ldpe_mr_biogenic_short	containers_for_non-food_ldpe_mr_biogenic_short	0	Mt
Containers for non-food, from pet_mr_biogenic_short	containers_for_non-food_pet_mr_biogenic_short	0	Mt
Containers for non-food, from pp_mr_biogenic_short	containers_for_non-food_pp_mr_biogenic_short	0	Mt
Containers for non-food, from gpps_mr_biogenic_short	containers_for_non-food_gpps_mr_biogenic_short	0	Mt
Containers for non-food, from pvc_mr_biogenic_short	containers_for_non-food_pvc_mr_biogenic_short	0	Mt
Other food packaging, from hdpe_mr_biogenic_short	other_food_packaging_hdpe_mr_biogenic_short	0	Mt
Other food packaging, from ldpe_mr_biogenic_short	other_food_packaging_ldpe_mr_biogenic_short	0	Mt
Other food packaging, from pet_mr_biogenic_short	other_food_packaging_pet_mr_biogenic_short	0	Mt
Other food packaging, from pp_mr_biogenic_short	other_food_packaging_pp_mr_biogenic_short	0	Mt
Other food packaging, from gpps_mr_biogenic_short	other_food_packaging_gpps_mr_biogenic_short	0	Mt
Other food packaging, from pvc_mr_biogenic_short	other_food_packaging_pvc_mr_biogenic_short	0	Mt
Rest of packaging, from hdpe_mr_biogenic_short	rest_of_packaging_hdpe_mr_biogenic_short	0	Mt
Rest of packaging, from ldpe_mr_biogenic_short	rest_of_packaging_ldpe_mr_biogenic_short	0	Mt
Rest of packaging, from pet_mr_biogenic_short	rest_of_packaging_pet_mr_biogenic_short	0	Mt
Rest of packaging, from pp_mr_biogenic_short	rest_of_packaging_pp_mr_biogenic_short	0	Mt
Rest of packaging, from gpps_mr_biogenic_short	rest_of_packaging_gpps_mr_biogenic_short	0	Mt
Rest of packaging, from pvc_mr_biogenic_short	rest_of_packaging_pvc_mr_biogenic_short	0	Mt
Textiles, from hdpe_mr_biogenic_short	textiles_hdpe_mr_biogenic_short	0	Mt
Textiles, from pet_mr_biogenic_short	textiles_pet_mr_biogenic_short	-7.21458e-11	Mt
Textiles, from pp_mr_biogenic_short	textiles_pp_mr_biogenic_short	0	Mt
Transportation, from hdpe_mr_biogenic_short	transportation_hdpe_mr_biogenic_short	0	Mt
Transportation, from ldpe_mr_biogenic_short	transportation_ldpe_mr_biogenic_short	0	Mt
Transportation, from pp_mr_biogenic_short	transportation_pp_mr_biogenic_short	0	Mt
Transportation, from pvc_mr_biogenic_short	transportation_pvc_mr_biogenic_short	0	Mt
methanol, from pp_waste gasification_biogenic_short	methanol_biogenic_short	1.09413	Mt
methanol, from ldpe_waste gasification_biogenic_short	methanol_biogenic_short	0	Mt
methanol, from hdpe_waste gasification_biogenic_short	methanol_biogenic_short	1.01698	Mt
methanol, from gpps_waste gasification_biogenic_short	methanol_biogenic_short	0	Mt
methanol, from hips_waste gasification_biogenic_short	methanol_biogenic_short	0.0150038	Mt
benzene, from methanol-to-aromatics_fossil	benzene_fossil	0	Mt
ethylene, from methanol-to-olefins_fossil	ethylene_fossil	2.1936e-05	Mt
propylene, from methanol-to-olefins_fossil	propylene_fossil	1.68739e-05	Mt
p-xylene, from methanol-to-aromatics_fossil	p-xylene_fossil	0	Mt
toluene, from methanol-to-aromatics_fossil	toluene_fossil	0	Mt
acetic_acid, from methanol carbonylation_fossil	acetic_acid_fossil	0	Mt
adipic_acid, from phenol via cyclohexanol_fossil	adipic_acid_fossil	0	Mt
aniline, from nitrobenzene_fossil	aniline_fossil	0	Mt
butene_1, from ethylene by dimerization_fossil	butene_1_fossil	0	Mt
cumene, from benzene and propylene_fossil	cumene_fossil	0	Mt
dinitrotoluene, from toluene by nitration_fossil	dinitrotoluene_fossil	1.52713e-05	Mt
ethylbenzene, from benzene via liquid phase alkylation_fossil	ethylbenzene_fossil	3.95201e-05	Mt
ethylene_glycol, from ethylene via eo_fossil	ethylene_glycol_fossil	0	Mt
ethylene_oxide, from ethylene by oxygen oxidation_fossil	ethylene_oxide_fossil	2.20181e-06	Mt
formaldehyde, from methanol_fossil	formaldehyde_fossil	0	Mt
gpps, by continuous bulk polymerization_fossil	gpps_fossil	1.97836e-05	Mt
hdpe, by gas phase process_fossil	hdpe_fossil	2.21714e-05	Mt
hips, by continuous bulk polymerization_fossil	hips_fossil	2.01394e-05	Mt
ldpe, by gas phase process_fossil	ldpe_fossil	1.84812e-05	Mt
nitrobenzene, from benzene by nitration_fossil	nitrobenzene_fossil	0	Mt
pet, by tpa process_fossil	pet_fossil	0	Mt
phenol, from cumene_fossil	phenol_fossil	0	Mt
polybutadiene, by solution process_fossil	polybutadiene_fossil	1.3876e-06	Mt
polymeric_mdi, by phosgenation_fossil	polymeric_mdi_fossil	0	Mt
polyol_polyester, from adipic acid and deg_fossil	polyol_polyester_fossil	0	Mt
polyol_polyether, from po and eo by semi-continuous process_fossil	polyol_polyether_fossil	2.18651e-05	Mt
pp, by gas phase process_fossil	pp_fossil	2.12731e-05	Mt
propylene, from ethylene by dimerization and oct_fossil	propylene_fossil	0	Mt
propylene_oxide, by the hppo process_fossil	propylene_oxide_fossil	2e-05	Mt
pur_flexible, from toluene diisocyanate and polyol_fossil	pur_flexible_fossil	3.29289e-05	Mt
pur_rigid, from polymeric MDI and polyol_fossil	pur_rigid_fossil	0	Mt
pvc, by suspension polymerization_fossil	pvc_fossil	0	Mt
styrene, from ethylbenzene by dehydrogenation_fossil	styrene_fossil	3.8725e-05	Mt
terephthalic_acid, from p-xylene by air oxidation_fossil	terephthalic_acid_fossil	0	Mt
toluene_diisocyanate, from dinitrotoluene by phosgenation_fossil	toluene_diisocyanate_fossil	1.27912e-05	Mt
vinyl_chloride, from ethylene by a balanced process_fossil	vinyl_chloride_fossil	0	Mt
diethylene_glycol, from ethylene via eo_fossil	diethylene_glycol_fossil	0	Mt
Buildings and construction, from hdpe_fossil	buildings_and_construction_hdpe_fossil	0	Mt
Buildings and construction, from ldpe_fossil	buildings_and_construction_ldpe_fossil	0	Mt
Buildings and construction, from pp_fossil	buildings_and_construction_pp_fossil	0	Mt
Buildings and construction, from gpps_fossil	buildings_and_construction_gpps_fossil	0	Mt
Buildings and construction, from pvc_fossil	buildings_and_construction_pvc_fossil	0	Mt
Buildings and construction, from pur_flexible_fossil	buildings_and_construction_pur_flexible_fossil	3.29289e-05	Mt
Buildings and construction, from pur_rigid_fossil	buildings_and_construction_pur_rigid_fossil	0	Mt
Medical and hygiene items, from hdpe_fossil	medical_and_hygiene_items_hdpe_fossil	0	Mt
Medical and hygiene items, from ldpe_fossil	medical_and_hygiene_items_ldpe_fossil	0	Mt
Medical and hygiene items, from pet_fossil	medical_and_hygiene_items_pet_fossil	0	Mt
Medical and hygiene items, from pp_fossil	medical_and_hygiene_items_pp_fossil	0	Mt
Medical and hygiene items, from gpps_fossil	medical_and_hygiene_items_gpps_fossil	0	Mt
Medical and hygiene items, from pvc_fossil	medical_and_hygiene_items_pvc_fossil	0	Mt
Medical and hygiene items, from hips_fossil	medical_and_hygiene_items_hips_fossil	0	Mt
Medical and hygiene items, from pur_flexible_fossil	medical_and_hygiene_items_pur_flexible_fossil	0	Mt
Medical and hygiene items, from pur_rigid_fossil	medical_and_hygiene_items_pur_rigid_fossil	0	Mt
Rest of consumer products, from hdpe_fossil	rest_of_consumer_products_hdpe_fossil	0	Mt
Rest of consumer products, from ldpe_fossil	rest_of_consumer_products_ldpe_fossil	0	Mt
Rest of consumer products, from pet_fossil	rest_of_consumer_products_pet_fossil	0	Mt
Rest of consumer products, from pp_fossil	rest_of_consumer_products_pp_fossil	0	Mt
Rest of consumer products, from gpps_fossil	rest_of_consumer_products_gpps_fossil	0	Mt
Rest of consumer products, from pvc_fossil	rest_of_consumer_products_pvc_fossil	0	Mt
Rest of consumer products, from hips_fossil	rest_of_consumer_products_hips_fossil	2.01394e-05	Mt
Rest of consumer products, from pur_flexible_fossil	rest_of_consumer_products_pur_flexible_fossil	0	Mt
Rest of consumer products, from pur_rigid_fossil	rest_of_consumer_products_pur_rigid_fossil	0	Mt
Electrical and electronic, from hdpe_fossil	electrical_and_electronic_hdpe_fossil	0	Mt
Electrical and electronic, from ldpe_fossil	electrical_and_electronic_ldpe_fossil	0	Mt
Electrical and electronic, from pp_fossil	electrical_and_electronic_pp_fossil	0	Mt
Electrical and electronic, from gpps_fossil	electrical_and_electronic_gpps_fossil	0	Mt
Electrical and electronic, from pvc_fossil	electrical_and_electronic_pvc_fossil	0	Mt
Electrical and electronic, from hips_fossil	electrical_and_electronic_hips_fossil	0	Mt
Electrical and electronic, from pur_flexible_fossil	electrical_and_electronic_pur_flexible_fossil	0	Mt
Electrical and electronic, from pur_rigid_fossil	electrical_and_electronic_pur_rigid_fossil	0	Mt
Mulch films, from ldpe_fossil	mulch_films_ldpe_fossil	0	Mt
Rest of other, from hdpe_fossil	rest_of_other_hdpe_fossil	2.21714e-05	Mt
Rest of other, from ldpe_fossil	rest_of_other_ldpe_fossil	0	Mt
Rest of other, from pp_fossil	rest_of_other_pp_fossil	0	Mt
Rest of other, from gpps_fossil	rest_of_other_gpps_fossil	0	Mt
Rest of other, from pvc_fossil	rest_of_other_pvc_fossil	0	Mt
Rest of other, from hips_fossil	rest_of_other_hips_fossil	0	Mt
Rest of other, from pur_flexible_fossil	rest_of_other_pur_flexible_fossil	0	Mt
Rest of other, from pur_rigid_fossil	rest_of_other_pur_rigid_fossil	0	Mt
Food films, from hdpe_fossil	food_films_hdpe_fossil	0	Mt
Food films, from ldpe_fossil	food_films_ldpe_fossil	0	Mt
Food films, from pet_fossil	food_films_pet_fossil	0	Mt
Food films, from pp_fossil	food_films_pp_fossil	0	Mt
Food films, from gpps_fossil	food_films_gpps_fossil	0	Mt
Food films, from pvc_fossil	food_films_pvc_fossil	0	Mt
Non-food films, from hdpe_fossil	non-food_films_hdpe_fossil	0	Mt
Non-food films, from ldpe_fossil	non-food_films_ldpe_fossil	0	Mt
Non-food films, from pet_fossil	non-food_films_pet_fossil	0	Mt
Non-food films, from pp_fossil	non-food_films_pp_fossil	0	Mt
Non-food films, from gpps_fossil	non-food_films_gpps_fossil	0	Mt
Non-food films, from pvc_fossil	non-food_films_pvc_fossil	0	Mt
Consumer non-food bags, from hdpe_fossil	consumer_non-food_bags_hdpe_fossil	0	Mt
Consumer non-food bags, from ldpe_fossil	consumer_non-food_bags_ldpe_fossil	0	Mt
Beverage bottles, from hdpe_fossil	beverage_bottles_hdpe_fossil	0	Mt
Beverage bottles, from pet_fossil	beverage_bottles_pet_fossil	0	Mt
Beverage bottles, from pp_fossil	beverage_bottles_pp_fossil	0	Mt
Containers for food, from hdpe_fossil	containers_for_food_hdpe_fossil	0	Mt
Containers for food, from ldpe_fossil	containers_for_food_ldpe_fossil	0	Mt
Containers for food, from pet_fossil	containers_for_food_pet_fossil	0	Mt
Containers for food, from pp_fossil	containers_for_food_pp_fossil	0	Mt
Containers for food, from gpps_fossil	containers_for_food_gpps_fossil	1.97836e-05	Mt
Containers for food, from pvc_fossil	containers_for_food_pvc_fossil	0	Mt
Containers for non-food, from hdpe_fossil	containers_for_non-food_hdpe_fossil	0	Mt
Containers for non-food, from ldpe_fossil	containers_for_non-food_ldpe_fossil	0	Mt
Containers for non-food, from pet_fossil	containers_for_non-food_pet_fossil	0	Mt
Containers for non-food, from pp_fossil	containers_for_non-food_pp_fossil	0	Mt
Containers for non-food, from gpps_fossil	containers_for_non-food_gpps_fossil	0	Mt
Containers for non-food, from pvc_fossil	containers_for_non-food_pvc_fossil	0	Mt
Other food packaging, from hdpe_fossil	other_food_packaging_hdpe_fossil	0	Mt
Other food packaging, from ldpe_fossil	other_food_packaging_ldpe_fossil	0	Mt
Other food packaging, from pet_fossil	other_food_packaging_pet_fossil	0	Mt
Other food packaging, from pp_fossil	other_food_packaging_pp_fossil	2.12731e-05	Mt
Other food packaging, from gpps_fossil	other_food_packaging_gpps_fossil	0	Mt
Other food packaging, from pvc_fossil	other_food_packaging_pvc_fossil	0	Mt
Rest of packaging, from hdpe_fossil	rest_of_packaging_hdpe_fossil	0	Mt
Rest of packaging, from ldpe_fossil	rest_of_packaging_ldpe_fossil	1.84812e-05	Mt
Rest of packaging, from pet_fossil	rest_of_packaging_pet_fossil	0	Mt
Rest of packaging, from pp_fossil	rest_of_packaging_pp_fossil	0	Mt
Rest of packaging, from gpps_fossil	rest_of_packaging_gpps_fossil	0	Mt
Rest of packaging, from pvc_fossil	rest_of_packaging_pvc_fossil	0	Mt
Rest of packaging, from pur_flexible_fossil	rest_of_packaging_pur_flexible_fossil	0	Mt
Rest of packaging, from pur_rigid_fossil	rest_of_packaging_pur_rigid_fossil	0	Mt
Textiles, from hdpe_fossil	textiles_hdpe_fossil	0	Mt
Textiles, from pet_fossil	textiles_pet_fossil	0	Mt
Textiles, from pp_fossil	textiles_pp_fossil	0	Mt
Transportation, from hdpe_fossil	transportation_hdpe_fossil	0	Mt
Transportation, from ldpe_fossil	transportation_ldpe_fossil	0	Mt
Transportation, from pp_fossil	transportation_pp_fossil	0	Mt
Transportation, from pvc_fossil	transportation_pvc_fossil	0	Mt
Transportation, from pur_flexible_fossil	transportation_pur_flexible_fossil	0	Mt
Transportation, from pur_rigid_fossil	transportation_pur_rigid_fossil	0	Mt
hdpe_mr, from mechanical recycling_fossil	hdpe_mr_fossil	1.58314e-05	Mt
ldpe_mr, from mechanical recycling_fossil	ldpe_mr_fossil	9.98727e-06	Mt
pet_mr, from mechanical recycling_fossil	pet_mr_fossil	0	Mt
pp_mr, from mechanical recycling_fossil	pp_mr_fossil	1.10584e-05	Mt
gpps_mr, from mechanical recycling_fossil	gpps_mr_fossil	5.59547e-06	Mt
pvc_mr, from mechanical recycling_fossil	pvc_mr_fossil	0	Mt
hips_mr, from mechanical recycling_fossil	hips_mr_fossil	9.96052e-06	Mt
Buildings and construction, from hdpe_mr_fossil	buildings_and_construction_hdpe_mr_fossil	0	Mt
Buildings and construction, from ldpe_mr_fossil	buildings_and_construction_ldpe_mr_fossil	0	Mt
Buildings and construction, from pp_mr_fossil	buildings_and_construction_pp_mr_fossil	0	Mt
Buildings and construction, from gpps_mr_fossil	buildings_and_construction_gpps_mr_fossil	0	Mt
Buildings and construction, from pvc_mr_fossil	buildings_and_construction_pvc_mr_fossil	0	Mt
Medical and hygiene items, from hdpe_mr_fossil	medical_and_hygiene_items_hdpe_mr_fossil	0	Mt
Medical and hygiene items, from ldpe_mr_fossil	medical_and_hygiene_items_ldpe_mr_fossil	0	Mt
Medical and hygiene items, from pet_mr_fossil	medical_and_hygiene_items_pet_mr_fossil	0	Mt
Medical and hygiene items, from pp_mr_fossil	medical_and_hygiene_items_pp_mr_fossil	0	Mt
Medical and hygiene items, from gpps_mr_fossil	medical_and_hygiene_items_gpps_mr_fossil	0	Mt
Medical and hygiene items, from pvc_mr_fossil	medical_and_hygiene_items_pvc_mr_fossil	0	Mt
Medical and hygiene items, from hips_mr_fossil	medical_and_hygiene_items_hips_mr_fossil	0	Mt
Rest of consumer products, from hdpe_mr_fossil	rest_of_consumer_products_hdpe_mr_fossil	0	Mt
Rest of consumer products, from ldpe_mr_fossil	rest_of_consumer_products_ldpe_mr_fossil	0	Mt
Rest of consumer products, from pet_mr_fossil	rest_of_consumer_products_pet_mr_fossil	0	Mt
Rest of consumer products, from pp_mr_fossil	rest_of_consumer_products_pp_mr_fossil	0	Mt
Rest of consumer products, from gpps_mr_fossil	rest_of_consumer_products_gpps_mr_fossil	0	Mt
Rest of consumer products, from pvc_mr_fossil	rest_of_consumer_products_pvc_mr_fossil	0	Mt
Rest of consumer products, from hips_mr_fossil	rest_of_consumer_products_hips_mr_fossil	9.96052e-06	Mt
Electrical and electronic, from hdpe_mr_fossil	electrical_and_electronic_hdpe_mr_fossil	0	Mt
Electrical and electronic, from ldpe_mr_fossil	electrical_and_electronic_ldpe_mr_fossil	0	Mt
Electrical and electronic, from pp_mr_fossil	electrical_and_electronic_pp_mr_fossil	0	Mt
Electrical and electronic, from gpps_mr_fossil	electrical_and_electronic_gpps_mr_fossil	0	Mt
Electrical and electronic, from pvc_mr_fossil	electrical_and_electronic_pvc_mr_fossil	0	Mt
Electrical and electronic, from hips_mr_fossil	electrical_and_electronic_hips_mr_fossil	0	Mt
Mulch films, from ldpe_mr_fossil	mulch_films_ldpe_mr_fossil	0	Mt
Rest of other, from hdpe_mr_fossil	rest_of_other_hdpe_mr_fossil	1.58314e-05	Mt
Rest of other, from ldpe_mr_fossil	rest_of_other_ldpe_mr_fossil	0	Mt
Rest of other, from pp_mr_fossil	rest_of_other_pp_mr_fossil	0	Mt
Rest of other, from gpps_mr_fossil	rest_of_other_gpps_mr_fossil	0	Mt
Rest of other, from pvc_mr_fossil	rest_of_other_pvc_mr_fossil	0	Mt
Rest of other, from hips_mr_fossil	rest_of_other_hips_mr_fossil	0	Mt
Food films, from hdpe_mr_fossil	food_films_hdpe_mr_fossil	0	Mt
Food films, from ldpe_mr_fossil	food_films_ldpe_mr_fossil	0	Mt
Food films, from pet_mr_fossil	food_films_pet_mr_fossil	0	Mt
Food films, from pp_mr_fossil	food_films_pp_mr_fossil	0	Mt
Food films, from gpps_mr_fossil	food_films_gpps_mr_fossil	0	Mt
Food films, from pvc_mr_fossil	food_films_pvc_mr_fossil	0	Mt
Non-food films, from hdpe_mr_fossil	non-food_films_hdpe_mr_fossil	0	Mt
Non-food films, from ldpe_mr_fossil	non-food_films_ldpe_mr_fossil	0	Mt
Non-food films, from pet_mr_fossil	non-food_films_pet_mr_fossil	0	Mt
Non-food films, from pp_mr_fossil	non-food_films_pp_mr_fossil	0	Mt
Non-food films, from gpps_mr_fossil	non-food_films_gpps_mr_fossil	5.59547e-06	Mt
Non-food films, from pvc_mr_fossil	non-food_films_pvc_mr_fossil	0	Mt
Consumer non-food bags, from hdpe_mr_fossil	consumer_non-food_bags_hdpe_mr_fossil	0	Mt
Consumer non-food bags, from ldpe_mr_fossil	consumer_non-food_bags_ldpe_mr_fossil	0	Mt
Beverage bottles, from hdpe_mr_fossil	beverage_bottles_hdpe_mr_fossil	0	Mt
Beverage bottles, from pet_mr_fossil	beverage_bottles_pet_mr_fossil	0	Mt
Beverage bottles, from pp_mr_fossil	beverage_bottles_pp_mr_fossil	0	Mt
Containers for food, from hdpe_mr_fossil	containers_for_food_hdpe_mr_fossil	0	Mt
Containers for food, from ldpe_mr_fossil	containers_for_food_ldpe_mr_fossil	0	Mt
Containers for food, from pet_mr_fossil	containers_for_food_pet_mr_fossil	0	Mt
Containers for food, from pp_mr_fossil	containers_for_food_pp_mr_fossil	0	Mt
Containers for food, from gpps_mr_fossil	containers_for_food_gpps_mr_fossil	0	Mt
Containers for food, from pvc_mr_fossil	containers_for_food_pvc_mr_fossil	0	Mt
Containers for non-food, from hdpe_mr_fossil	containers_for_non-food_hdpe_mr_fossil	0	Mt
Containers for non-food, from ldpe_mr_fossil	containers_for_non-food_ldpe_mr_fossil	0	Mt
Containers for non-food, from pet_mr_fossil	containers_for_non-food_pet_mr_fossil	0	Mt
Containers for non-food, from pp_mr_fossil	containers_for_non-food_pp_mr_fossil	0	Mt
Containers for non-food, from gpps_mr_fossil	containers_for_non-food_gpps_mr_fossil	0	Mt
Containers for non-food, from pvc_mr_fossil	containers_for_non-food_pvc_mr_fossil	0	Mt
Other food packaging, from hdpe_mr_fossil	other_food_packaging_hdpe_mr_fossil	0	Mt
Other food packaging, from ldpe_mr_fossil	other_food_packaging_ldpe_mr_fossil	9.98727e-06	Mt
Other food packaging, from pet_mr_fossil	other_food_packaging_pet_mr_fossil	0	Mt
Other food packaging, from pp_mr_fossil	other_food_packaging_pp_mr_fossil	1.10584e-05	Mt
Other food packaging, from gpps_mr_fossil	other_food_packaging_gpps_mr_fossil	0	Mt
Other food packaging, from pvc_mr_fossil	other_food_packaging_pvc_mr_fossil	0	Mt
Rest of packaging, from hdpe_mr_fossil	rest_of_packaging_hdpe_mr_fossil	0	Mt
Rest of packaging, from ldpe_mr_fossil	rest_of_packaging_ldpe_mr_fossil	0	Mt
Rest of packaging, from pet_mr_fossil	rest_of_packaging_pet_mr_fossil	0	Mt
Rest of packaging, from pp_mr_fossil	rest_of_packaging_pp_mr_fossil	0	Mt
Rest of packaging, from gpps_mr_fossil	rest_of_packaging_gpps_mr_fossil	0	Mt
Rest of packaging, from pvc_mr_fossil	rest_of_packaging_pvc_mr_fossil	0	Mt
Textiles, from hdpe_mr_fossil	textiles_hdpe_mr_fossil	0	Mt
Textiles, from pet_mr_fossil	textiles_pet_mr_fossil	0	Mt
Textiles, from pp_mr_fossil	textiles_pp_mr_fossil	0	Mt
Transportation, from hdpe_mr_fossil	transportation_hdpe_mr_fossil	0	Mt
Transportation, from ldpe_mr_fossil	transportation_ldpe_mr_fossil	0	Mt
Transportation, from pp_mr_fossil	transportation_pp_mr_fossil	0	Mt
Transportation, from pvc_mr_fossil	transportation_pvc_mr_fossil	0	Mt
methanol, from pp_waste gasification_fossil	methanol_fossil	2e-05	Mt
methanol, from ldpe_waste gasification_fossil	methanol_fossil	2e-05	Mt
methanol, from hdpe_waste gasification_fossil	methanol_fossil	2e-05	Mt
methanol, from gpps_waste gasification_fossil	methanol_fossil	2e-05	Mt
methanol, from hips_waste gasification_fossil	methanol_fossil	2e-05	Mt
agricultural residue, from barley straw	agricultural_residue	6.03022	Mt
agricultural residue, from maize stover	agricultural_residue	24.0044	Mt
agricultural residue, from rapeseed straw	agricultural_residue	2.99645	Mt
agricultural residue, from rice straw	agricultural_residue	0.0148801	Mt
agricultural residue, from sorghum straw	agricultural_residue	0.0505474	Mt
agricultural residue, from soybean straw	agricultural_residue	0.461818	Mt
agricultural residue, from sugarcane tops and leaves	agricultural_residue	0	Mt
agricultural residue, from wheat straw	agricultural_residue	17.6988	Mt
ammonia, from Haber-Bosch process	ammonia	0.128044	Mt
ammonium sulfate, from ammonia and sulfuric acid	ammonium_sulfate	0.00177941	Mt
cooling water	cooling_water	234.636	PJ
corn steep liquor, from corn	corn_steep_liquor	0.00176367	Mt
electricity, from electricity_biogenic_long	electricity	0	TWh
electricity, from electricity_biogenic_short	electricity	0	TWh
electricity, from electricity_non_biomass	electricity	36.4662	TWh
electricity_biogenic, from agricultural residue	electricity_biogenic_short	0	TWh
electricity_biogenic, from forest residue	electricity_biogenic_long	0	TWh
enzyme, from potato starch	enzyme	2.0282e-05	Mt
heat, high temperature, from agricultural residue	heat_high	295.593	PJ
heat, high temperature, from forest residue	heat_high	0	PJ
hydrogen, from PEM electrolysis	hydrogen	0.119824	Mt
nitric_acid, from ammonia	nitric_acid	0.473979	Mt
nitrogen, from crogenic air separation, improved	nitrogen_liquid	0.613321	Mt
oxygen, from cryogenic air separation, improved	oxygen_liquid	6.43811	Mt
potato starch, from potato	potato_starch	8.4509e-05	Mt
steam, high temperature, from heat	steam_high	182.459	PJ
sulfur dioxide, from sulfur	sulfur_dioxide	1.24216e-05	Mt
hydrogen_peroxide, by anthraquinone process	hydrogen_peroxide	0.000382282	Mt
ammonia, anhydrous, liquid, from ammonia production, steam reforming, liquid_fossil	ammonia	0	Mt
benzene, from BTX production, from pyrolysis gas, average_fossil	benzene_fossil	0	Mt
benzene, from BTX production, from reformate, average_fossil	benzene_fossil	2.87493e-05	Mt
butadiene, from butadiene purification, extractive distillation of crude butadiene_fossil	butadiene_fossil	1.41646e-06	Mt
butadiene, crude, from unsaturated hydrocarbons production, steam cracking operation, average_fossil	butadiene_crude_fossil	1.44537e-06	Mt
butane, from natural gas liquids fractionation_fossil	butane_fossil	6.52479e-06	Mt
butene, mixed, from unsaturated hydrocarbons production, steam cracking operation, average_fossil	butene_1_fossil	1.35714e-06	Mt
carbon monoxide, from carbon monoxide production_fossil	carbon_monoxide_fossil	3.32796e-06	Mt
diesel, from diesel production, petroleum refinery operation_fossil	diesel_fossil	1.61106e-06	Mt
ethane, from natural gas liquids fractionation_fossil	ethane_fossil	1.81244e-06	Mt
ethylene, from unsaturated hydrocarbons production, steam cracking operation, average_fossil	ethylene_fossil	3.02989e-05	Mt
heat, district or industrial, natural gas, from heat production, natural gas, at industrial furnace low-NOx >100kW_fossil	heat_high	0	PJ
heavy fuel oil, from heavy fuel oil production, petroleum refinery operation_fossil	heavy_fuel_oil_fossil	2.19645e-06	Mt
hydrogen, gaseous, low pressure, from hydrogen production, steam methane reforming_fossil	hydrogen	0	Mt
isobutane, from natural gas liquids fractionation_fossil	isobutane_fossil	0	Mt
methanol, from methanol production, natural gas reforming_fossil	methanol_fossil	0	Mt
naphtha, from naphtha production, petroleum refinery operation_fossil	naphtha_fossil	2.5777e-05	Mt
natural gas liquids, from natural gas liquids production_fossil	natural_gas_liquids_fossil	1.21607e-05	Mt
p-xylene, from BTX production, from pyrolysis gas, average_fossil	p-xylene_fossil	0	Mt
p-xylene, from BTX production, from reformate, average_fossil	p-xylene_fossil	0	Mt
pentane, from natural gas liquids fractionation_fossil	pentane_fossil	0	Mt
propane, from natural gas liquids fractionation_fossil	propane_fossil	3.06101e-06	Mt
propylene, from potroleum refinery openration_fossil	propylene_fossil	2.11128e-05	Mt
propylene, from unsaturated hydrocarbons production, steam cracking operation, average_fossil	propylene_fossil	0	Mt
pyrolysis gas, containing benzene, toluene and xylene, from unsaturated hydrocarbons production, steam cracking operation, average_fossil	pyrolysis_gas_fossil	0	Mt
reformate, from reformate production, petroleum refinery operation_fossil	reformate_fossil	3.815e-05	Mt
toluene, liquid, from BTX production, from pyrolysis gas, average_fossil	toluene_fossil	0	Mt
toluene, liquid, from BTX production, from reformate, average_fossil	toluene_fossil	8.0249e-06	Mt
Mulch films, from pbat_biogenic_short replacing ldpe	mulch_films_ldpe_pbat_biogenic_short_replaced	0	Mt
Mulch films, from pbat_biogenic_long replacing ldpe	mulch_films_ldpe_pbat_biogenic_long_replaced	0	Mt
Mulch films, from pbs_biogenic_short replacing ldpe	mulch_films_ldpe_pbs_biogenic_short_replaced	0	Mt
Mulch films, from pbs_biogenic_long replacing ldpe	mulch_films_ldpe_pbs_biogenic_long_replaced	0	Mt
Mulch films, from pla_biogenic_short replacing ldpe	mulch_films_ldpe_pla_biogenic_short_replaced	0	Mt
Mulch films, from pla_biogenic_long replacing ldpe	mulch_films_ldpe_pla_biogenic_long_replaced	0	Mt
Medical and hygiene items, from phb_biogenic_short replacing hdpe	medical_and_hygiene_items_hdpe_phb_biogenic_short_replaced	0	Mt
Medical and hygiene items, from phb_biogenic_long replacing hdpe	medical_and_hygiene_items_hdpe_phb_biogenic_long_replaced	0	Mt
Medical and hygiene items, from phb_biogenic_short replacing pp	medical_and_hygiene_items_pp_phb_biogenic_short_replaced	0	Mt
Medical and hygiene items, from phb_biogenic_long replacing pp	medical_and_hygiene_items_pp_phb_biogenic_long_replaced	0	Mt
Medical and hygiene items, from pla_biogenic_short replacing hdpe	medical_and_hygiene_items_hdpe_pla_biogenic_short_replaced	0	Mt
Medical and hygiene items, from pla_biogenic_long replacing hdpe	medical_and_hygiene_items_hdpe_pla_biogenic_long_replaced	0	Mt
Medical and hygiene items, from pla_biogenic_short replacing ldpe	medical_and_hygiene_items_ldpe_pla_biogenic_short_replaced	0	Mt
Medical and hygiene items, from pla_biogenic_long replacing ldpe	medical_and_hygiene_items_ldpe_pla_biogenic_long_replaced	0	Mt
Medical and hygiene items, from pla_biogenic_short replacing pp	medical_and_hygiene_items_pp_pla_biogenic_short_replaced	0	Mt
Medical and hygiene items, from pla_biogenic_long replacing pp	medical_and_hygiene_items_pp_pla_biogenic_long_replaced	0	Mt
Beverage bottles, from pef_biogenic_short replacing pet	beverage_bottles_pet_pef_biogenic_short_replaced	0	Mt
Beverage bottles, from pef_biogenic_long replacing pet	beverage_bottles_pet_pef_biogenic_long_replaced	0	Mt
Beverage bottles, from pla_biogenic_short replacing hdpe	beverage_bottles_hdpe_pla_biogenic_short_replaced	0	Mt
Beverage bottles, from pla_biogenic_long replacing hdpe	beverage_bottles_hdpe_pla_biogenic_long_replaced	0	Mt
Beverage bottles, from pla_biogenic_short replacing pet	beverage_bottles_pet_pla_biogenic_short_replaced	0	Mt
Beverage bottles, from pla_biogenic_long replacing pet	beverage_bottles_pet_pla_biogenic_long_replaced	0	Mt
Consumer non-food bags, from pla_biogenic_short replacing hdpe	consumer_non-food_bags_hdpe_pla_biogenic_short_replaced	0	Mt
Consumer non-food bags, from pla_biogenic_long replacing hdpe	consumer_non-food_bags_hdpe_pla_biogenic_long_replaced	0	Mt
Consumer non-food bags, from pla_biogenic_short replacing ldpe	consumer_non-food_bags_ldpe_pla_biogenic_short_replaced	0	Mt
Consumer non-food bags, from pla_biogenic_long replacing ldpe	consumer_non-food_bags_ldpe_pla_biogenic_long_replaced	0	Mt
Consumer non-food bags, from pla_biogenic_short replacing pet	consumer_non-food_bags_pet_pla_biogenic_short_replaced	0	Mt
Consumer non-food bags, from pla_biogenic_long replacing pet	consumer_non-food_bags_pet_pla_biogenic_long_replaced	0	Mt
Containers for food, from pbs_biogenic_short replacing gpps	containers_for_food_gpps_pbs_biogenic_short_replaced	0	Mt
Containers for food, from pbs_biogenic_long replacing gpps	containers_for_food_gpps_pbs_biogenic_long_replaced	0	Mt
Containers for food, from pla_biogenic_short replacing gpps	containers_for_food_gpps_pla_biogenic_short_replaced	0	Mt
Containers for food, from pla_biogenic_long replacing gpps	containers_for_food_gpps_pla_biogenic_long_replaced	0	Mt
Containers for food, from pla_biogenic_short replacing pet	containers_for_food_pet_pla_biogenic_short_replaced	0	Mt
Containers for food, from pla_biogenic_long replacing pet	containers_for_food_pet_pla_biogenic_long_replaced	0	Mt
Containers for food, from pla_biogenic_short replacing pp	containers_for_food_pp_pla_biogenic_short_replaced	0	Mt
Containers for food, from pla_biogenic_long replacing pp	containers_for_food_pp_pla_biogenic_long_replaced	0	Mt
Containers for non-food, from pla_biogenic_short replacing gpps	containers_for_non-food_gpps_pla_biogenic_short_replaced	0	Mt
Containers for non-food, from pla_biogenic_long replacing gpps	containers_for_non-food_gpps_pla_biogenic_long_replaced	0	Mt
Containers for non-food, from pla_biogenic_short replacing pet	containers_for_non-food_pet_pla_biogenic_short_replaced	0	Mt
Containers for non-food, from pla_biogenic_long replacing pet	containers_for_non-food_pet_pla_biogenic_long_replaced	0	Mt
Food films, from pla_biogenic_short replacing ldpe	food_films_ldpe_pla_biogenic_short_replaced	0	Mt
Food films, from pla_biogenic_long replacing ldpe	food_films_ldpe_pla_biogenic_long_replaced	0	Mt
Food films, from pla_biogenic_short replacing pet	food_films_pet_pla_biogenic_short_replaced	0	Mt
Food films, from pla_biogenic_long replacing pet	food_films_pet_pla_biogenic_long_replaced	0	Mt
Food films, from pla_biogenic_short replacing pp	food_films_pp_pla_biogenic_short_replaced	0	Mt
Food films, from pla_biogenic_long replacing pp	food_films_pp_pla_biogenic_long_replaced	0	Mt
Non-food films, from pla_biogenic_short replacing pp	non-food_films_pp_pla_biogenic_short_replaced	0	Mt
Non-food films, from pla_biogenic_long replacing pp	non-food_films_pp_pla_biogenic_long_replaced	0	Mt
Other food packaging, from phb_biogenic_short replacing gpps	other_food_packaging_gpps_phb_biogenic_short_replaced	0	Mt
Other food packaging, from phb_biogenic_long replacing gpps	other_food_packaging_gpps_phb_biogenic_long_replaced	0	Mt
Other food packaging, from phb_biogenic_short replacing pp	other_food_packaging_pp_phb_biogenic_short_replaced	0	Mt
Other food packaging, from phb_biogenic_long replacing pp	other_food_packaging_pp_phb_biogenic_long_replaced	0	Mt
Other food packaging, from pla_biogenic_short replacing gpps	other_food_packaging_gpps_pla_biogenic_short_replaced	0	Mt
Other food packaging, from pla_biogenic_long replacing gpps	other_food_packaging_gpps_pla_biogenic_long_replaced	0	Mt
Other food packaging, from pla_biogenic_short replacing hdpe	other_food_packaging_hdpe_pla_biogenic_short_replaced	0	Mt
Other food packaging, from pla_biogenic_long replacing hdpe	other_food_packaging_hdpe_pla_biogenic_long_replaced	0	Mt
Other food packaging, from pla_biogenic_short replacing pet	other_food_packaging_pet_pla_biogenic_short_replaced	0	Mt
Other food packaging, from pla_biogenic_long replacing pet	other_food_packaging_pet_pla_biogenic_long_replaced	0	Mt
Other food packaging, from pla_biogenic_short replacing pp	other_food_packaging_pp_pla_biogenic_short_replaced	0	Mt
Other food packaging, from pla_biogenic_long replacing pp	other_food_packaging_pp_pla_biogenic_long_replaced	0	Mt
waste incineration from hdpe_waste_co2	hdpe_waste_co2	0	Mt
waste incineration from ldpe_waste_co2	ldpe_waste_co2	0	Mt
waste incineration from pp_waste_co2	pp_waste_co2	0	Mt
waste incineration from gpps_waste_co2	gpps_waste_co2	0	Mt
waste incineration from pvc_waste_co2	pvc_waste_co2	0	Mt
waste incineration from pur_flexible_waste_co2	pur_flexible_waste_co2	0	Mt
waste incineration from pur_rigid_waste_co2	pur_rigid_waste_co2	0	Mt
waste incineration from pet_waste_co2	pet_waste_co2	0	Mt
waste incineration from hdpe_waste_biogenic_long	hdpe_waste_biogenic_long	0.0725746	Mt
waste incineration from ldpe_waste_biogenic_long	ldpe_waste_biogenic_long	0.442299	Mt
waste incineration from pp_waste_biogenic_long	pp_waste_biogenic_long	1.38207	Mt
waste incineration from gpps_waste_biogenic_long	gpps_waste_biogenic_long	0.513207	Mt
waste incineration from pvc_waste_biogenic_long	pvc_waste_biogenic_long	0.666991	Mt
waste incineration from pur_flexible_waste_biogenic_long	pur_flexible_waste_biogenic_long	0.189506	Mt
waste incineration from pur_rigid_waste_biogenic_long	pur_rigid_waste_biogenic_long	0.179387	Mt
waste incineration from pet_waste_biogenic_long	pet_waste_biogenic_long	0	Mt
waste incineration from hips_waste_biogenic_long	hips_waste_biogenic_long	0.011861	Mt
waste incineration from hdpe_waste_biogenic_short	hdpe_waste_biogenic_short	0.986252	Mt
waste incineration from ldpe_waste_biogenic_short	ldpe_waste_biogenic_short	0	Mt
waste incineration from pp_waste_biogenic_short	pp_waste_biogenic_short	0.879494	Mt
waste incineration from gpps_waste_biogenic_short	gpps_waste_biogenic_short	0	Mt
waste incineration from pvc_waste_biogenic_short	pvc_waste_biogenic_short	0.433957	Mt
waste incineration from pur_flexible_waste_biogenic_short	pur_flexible_waste_biogenic_short	0.345088	Mt
waste incineration from pur_rigid_waste_biogenic_short	pur_rigid_waste_biogenic_short	0.86418	Mt
waste incineration from pet_waste_biogenic_short	pet_waste_biogenic_short	2.96059	Mt
waste incineration from hips_waste_biogenic_short	hips_waste_biogenic_short	0.00932987	Mt
waste incineration from hdpe_waste_fossil	hdpe_waste_fossil	3.56438e-06	Mt
waste incineration from ldpe_waste_fossil	ldpe_waste_fossil	2.22637e-06	Mt
waste incineration from pp_waste_fossil	pp_waste_fossil	5.0182e-06	Mt
waste incineration from gpps_waste_fossil	gpps_waste_fossil	3.5287e-06	Mt
waste incineration from pvc_waste_fossil	pvc_waste_fossil	0	Mt
waste incineration from pur_flexible_waste_fossil	pur_flexible_waste_fossil	1.94382e-05	Mt
waste incineration from pur_rigid_waste_fossil	pur_rigid_waste_fossil	0	Mt
waste incineration from pet_waste_fossil	pet_waste_fossil	0	Mt
waste incineration from hips_waste_fossil	hips_waste_fossil	2.47614e-06	Mt
waste incineration from pbat_biogenic_short_waste	pbat_biogenic_short_waste	0	Mt
waste incineration from pbat_biogenic_long_waste	pbat_biogenic_long_waste	0	Mt
waste incineration from pbs_biogenic_short_waste	pbs_biogenic_short_waste	0	Mt
waste incineration from pbs_biogenic_long_waste	pbs_biogenic_long_waste	0	Mt
waste incineration from pla_biogenic_short_waste	pla_biogenic_short_waste	0	Mt
waste incineration from pla_biogenic_long_waste	pla_biogenic_long_waste	0	Mt
waste incineration from phb_biogenic_short_waste	phb_biogenic_short_waste	0	Mt
waste incineration from phb_biogenic_long_waste	phb_biogenic_long_waste	0	Mt
waste incineration from pef_biogenic_short_waste	pef_biogenic_short_waste	0	Mt
waste incineration from pef_biogenic_long_waste	pef_biogenic_long_waste	0	Mt
CCS_fossil	co2_storage_fossil	8.09944e-05	Mt
CCS_biogenic_short	co2_storage_biogenic_short	23.7359	Mt
CCS_biogenic_long	co2_storage_biogenic_long	29.1198	Mt

## Sheet: Table S29_CHN
process	product_name	value	unit
benzene, from methanol-to-aromatics_co2	benzene_co2	0	Mt
carbon_monoxide, from co2_co2	carbon_monoxide_co2	0	Mt
ethylene, from methanol-to-olefins_co2	ethylene_co2	0	Mt
methanol, from co2 hydrogenation_co2	methanol_co2	0	Mt
propylene, from methanol-to-olefins_co2	propylene_co2	0	Mt
p-xylene, from methanol-to-aromatics_co2	p-xylene_co2	0	Mt
toluene, from methanol-to-aromatics_co2	toluene_co2	0	Mt
acetic_acid, from methanol carbonylation_co2	acetic_acid_co2	0	Mt
adipic_acid, from phenol via cyclohexanol_co2	adipic_acid_co2	0	Mt
aniline, from nitrobenzene_co2	aniline_co2	0	Mt
butene_1, from ethylene by dimerization_co2	butene_1_co2	0	Mt
chlorobenzene, from benzene and chlorine_co2	chlorobenzene_co2	0	Mt
cumene, from benzene and propylene_co2	cumene_co2	0	Mt
dinitrotoluene, from toluene by nitration_co2	dinitrotoluene_co2	0	Mt
ethylbenzene, from benzene via liquid phase alkylation_co2	ethylbenzene_co2	0	Mt
ethylene_glycol, from ethylene via eo_co2	ethylene_glycol_co2	0	Mt
ethylene_oxide, from ethylene by oxygen oxidation_co2	ethylene_oxide_co2	0	Mt
formaldehyde, from methanol_co2	formaldehyde_co2	0	Mt
gpps, by continuous bulk polymerization_co2	gpps_co2	0	Mt
hdpe, by gas phase process_co2	hdpe_co2	0	Mt
ldpe, by gas phase process_co2	ldpe_co2	0	Mt
nitrobenzene, from benzene by nitration_co2	nitrobenzene_co2	0	Mt
pet, by tpa process_co2	pet_co2	0	Mt
phenol, from cumene_co2	phenol_co2	0	Mt
polymeric_mdi, by phosgenation_co2	polymeric_mdi_co2	0	Mt
polyol_polyester, from adipic acid and deg_co2	polyol_polyester_co2	0	Mt
polyol_polyether, from po and eo by semi-continuous process_co2	polyol_polyether_co2	0	Mt
pp, by gas phase process_co2	pp_co2	0	Mt
propylene, from ethylene by dimerization and oct_co2	propylene_co2	0	Mt
propylene_oxide, by the hppo process_co2	propylene_oxide_co2	0	Mt
pur_flexible, from toluene diisocyanate and polyol_co2	pur_flexible_co2	0	Mt
pur_rigid, from polymeric MDI and polyol_co2	pur_rigid_co2	0	Mt
pvc, by suspension polymerization_co2	pvc_co2	0	Mt
styrene, from ethylbenzene by dehydrogenation_co2	styrene_co2	0	Mt
terephthalic_acid, from p-xylene by air oxidation_co2	terephthalic_acid_co2	0	Mt
toluene_diisocyanate, from dinitrotoluene by phosgenation_co2	toluene_diisocyanate_co2	0	Mt
vinyl_chloride, from ethylene by a balanced process_co2	vinyl_chloride_co2	0	Mt
diethylene_glycol, from ethylene via eo_co2	diethylene_glycol_co2	0	Mt
Buildings and construction, from hdpe_co2	buildings_and_construction_hdpe_co2	0	Mt
Buildings and construction, from ldpe_co2	buildings_and_construction_ldpe_co2	0	Mt
Buildings and construction, from pp_co2	buildings_and_construction_pp_co2	0	Mt
Buildings and construction, from gpps_co2	buildings_and_construction_gpps_co2	0	Mt
Buildings and construction, from pvc_co2	buildings_and_construction_pvc_co2	0	Mt
Buildings and construction, from pur_flexible_co2	buildings_and_construction_pur_flexible_co2	0	Mt
Buildings and construction, from pur_rigid_co2	buildings_and_construction_pur_rigid_co2	0	Mt
Medical and hygiene items, from hdpe_co2	medical_and_hygiene_items_hdpe_co2	0	Mt
Medical and hygiene items, from ldpe_co2	medical_and_hygiene_items_ldpe_co2	0	Mt
Medical and hygiene items, from pet_co2	medical_and_hygiene_items_pet_co2	0	Mt
Medical and hygiene items, from pp_co2	medical_and_hygiene_items_pp_co2	0	Mt
Medical and hygiene items, from gpps_co2	medical_and_hygiene_items_gpps_co2	0	Mt
Medical and hygiene items, from pvc_co2	medical_and_hygiene_items_pvc_co2	0	Mt
Medical and hygiene items, from pur_flexible_co2	medical_and_hygiene_items_pur_flexible_co2	0	Mt
Medical and hygiene items, from pur_rigid_co2	medical_and_hygiene_items_pur_rigid_co2	0	Mt
Rest of consumer products, from hdpe_co2	rest_of_consumer_products_hdpe_co2	0	Mt
Rest of consumer products, from ldpe_co2	rest_of_consumer_products_ldpe_co2	0	Mt
Rest of consumer products, from pet_co2	rest_of_consumer_products_pet_co2	0	Mt
Rest of consumer products, from pp_co2	rest_of_consumer_products_pp_co2	0	Mt
Rest of consumer products, from gpps_co2	rest_of_consumer_products_gpps_co2	0	Mt
Rest of consumer products, from pvc_co2	rest_of_consumer_products_pvc_co2	0	Mt
Rest of consumer products, from pur_flexible_co2	rest_of_consumer_products_pur_flexible_co2	0	Mt
Rest of consumer products, from pur_rigid_co2	rest_of_consumer_products_pur_rigid_co2	0	Mt
Electrical and electronic, from hdpe_co2	electrical_and_electronic_hdpe_co2	0	Mt
Electrical and electronic, from ldpe_co2	electrical_and_electronic_ldpe_co2	0	Mt
Electrical and electronic, from pp_co2	electrical_and_electronic_pp_co2	0	Mt
Electrical and electronic, from gpps_co2	electrical_and_electronic_gpps_co2	0	Mt
Electrical and electronic, from pvc_co2	electrical_and_electronic_pvc_co2	0	Mt
Electrical and electronic, from pur_flexible_co2	electrical_and_electronic_pur_flexible_co2	0	Mt
Electrical and electronic, from pur_rigid_co2	electrical_and_electronic_pur_rigid_co2	0	Mt
Mulch films, from ldpe_co2	mulch_films_ldpe_co2	0	Mt
Rest of other, from hdpe_co2	rest_of_other_hdpe_co2	0	Mt
Rest of other, from ldpe_co2	rest_of_other_ldpe_co2	0	Mt
Rest of other, from pp_co2	rest_of_other_pp_co2	0	Mt
Rest of other, from gpps_co2	rest_of_other_gpps_co2	0	Mt
Rest of other, from pvc_co2	rest_of_other_pvc_co2	0	Mt
Rest of other, from pur_flexible_co2	rest_of_other_pur_flexible_co2	0	Mt
Rest of other, from pur_rigid_co2	rest_of_other_pur_rigid_co2	0	Mt
Food films, from hdpe_co2	food_films_hdpe_co2	0	Mt
Food films, from ldpe_co2	food_films_ldpe_co2	0	Mt
Food films, from pet_co2	food_films_pet_co2	0	Mt
Food films, from pp_co2	food_films_pp_co2	0	Mt
Food films, from gpps_co2	food_films_gpps_co2	0	Mt
Food films, from pvc_co2	food_films_pvc_co2	0	Mt
Non-food films, from hdpe_co2	non-food_films_hdpe_co2	0	Mt
Non-food films, from ldpe_co2	non-food_films_ldpe_co2	0	Mt
Non-food films, from pet_co2	non-food_films_pet_co2	0	Mt
Non-food films, from pp_co2	non-food_films_pp_co2	0	Mt
Non-food films, from gpps_co2	non-food_films_gpps_co2	0	Mt
Non-food films, from pvc_co2	non-food_films_pvc_co2	0	Mt
Consumer non-food bags, from hdpe_co2	consumer_non-food_bags_hdpe_co2	0	Mt
Consumer non-food bags, from ldpe_co2	consumer_non-food_bags_ldpe_co2	0	Mt
Beverage bottles, from hdpe_co2	beverage_bottles_hdpe_co2	0	Mt
Beverage bottles, from pet_co2	beverage_bottles_pet_co2	0	Mt
Beverage bottles, from pp_co2	beverage_bottles_pp_co2	0	Mt
Containers for food, from hdpe_co2	containers_for_food_hdpe_co2	0	Mt
Containers for food, from ldpe_co2	containers_for_food_ldpe_co2	0	Mt
Containers for food, from pet_co2	containers_for_food_pet_co2	0	Mt
Containers for food, from pp_co2	containers_for_food_pp_co2	0	Mt
Containers for food, from gpps_co2	containers_for_food_gpps_co2	0	Mt
Containers for food, from pvc_co2	containers_for_food_pvc_co2	0	Mt
Containers for non-food, from hdpe_co2	containers_for_non-food_hdpe_co2	0	Mt
Containers for non-food, from ldpe_co2	containers_for_non-food_ldpe_co2	0	Mt
Containers for non-food, from pet_co2	containers_for_non-food_pet_co2	0	Mt
Containers for non-food, from pp_co2	containers_for_non-food_pp_co2	0	Mt
Containers for non-food, from gpps_co2	containers_for_non-food_gpps_co2	0	Mt
Containers for non-food, from pvc_co2	containers_for_non-food_pvc_co2	0	Mt
Other food packaging, from hdpe_co2	other_food_packaging_hdpe_co2	0	Mt
Other food packaging, from ldpe_co2	other_food_packaging_ldpe_co2	0	Mt
Other food packaging, from pet_co2	other_food_packaging_pet_co2	0	Mt
Other food packaging, from pp_co2	other_food_packaging_pp_co2	0	Mt
Other food packaging, from gpps_co2	other_food_packaging_gpps_co2	0	Mt
Other food packaging, from pvc_co2	other_food_packaging_pvc_co2	0	Mt
Rest of packaging, from hdpe_co2	rest_of_packaging_hdpe_co2	0	Mt
Rest of packaging, from ldpe_co2	rest_of_packaging_ldpe_co2	0	Mt
Rest of packaging, from pet_co2	rest_of_packaging_pet_co2	0	Mt
Rest of packaging, from pp_co2	rest_of_packaging_pp_co2	0	Mt
Rest of packaging, from gpps_co2	rest_of_packaging_gpps_co2	0	Mt
Rest of packaging, from pvc_co2	rest_of_packaging_pvc_co2	0	Mt
Rest of packaging, from pur_flexible_co2	rest_of_packaging_pur_flexible_co2	0	Mt
Rest of packaging, from pur_rigid_co2	rest_of_packaging_pur_rigid_co2	0	Mt
Textiles, from hdpe_co2	textiles_hdpe_co2	0	Mt
Textiles, from pet_co2	textiles_pet_co2	0	Mt
Textiles, from pp_co2	textiles_pp_co2	0	Mt
Transportation, from hdpe_co2	transportation_hdpe_co2	0	Mt
Transportation, from ldpe_co2	transportation_ldpe_co2	0	Mt
Transportation, from pp_co2	transportation_pp_co2	0	Mt
Transportation, from pvc_co2	transportation_pvc_co2	0	Mt
Transportation, from pur_flexible_co2	transportation_pur_flexible_co2	0	Mt
Transportation, from pur_rigid_co2	transportation_pur_rigid_co2	0	Mt
hdpe_mr, from mechanical recycling_co2	hdpe_mr_co2	0	Mt
ldpe_mr, from mechanical recycling_co2	ldpe_mr_co2	0	Mt
pet_mr, from mechanical recycling_co2	pet_mr_co2	0	Mt
pp_mr, from mechanical recycling_co2	pp_mr_co2	0	Mt
gpps_mr, from mechanical recycling_co2	gpps_mr_co2	0	Mt
pvc_mr, from mechanical recycling_co2	pvc_mr_co2	0	Mt
Buildings and construction, from hdpe_mr_co2	buildings_and_construction_hdpe_mr_co2	0	Mt
Buildings and construction, from ldpe_mr_co2	buildings_and_construction_ldpe_mr_co2	0	Mt
Buildings and construction, from pp_mr_co2	buildings_and_construction_pp_mr_co2	0	Mt
Buildings and construction, from gpps_mr_co2	buildings_and_construction_gpps_mr_co2	0	Mt
Buildings and construction, from pvc_mr_co2	buildings_and_construction_pvc_mr_co2	0	Mt
Medical and hygiene items, from hdpe_mr_co2	medical_and_hygiene_items_hdpe_mr_co2	0	Mt
Medical and hygiene items, from ldpe_mr_co2	medical_and_hygiene_items_ldpe_mr_co2	0	Mt
Medical and hygiene items, from pet_mr_co2	medical_and_hygiene_items_pet_mr_co2	0	Mt
Medical and hygiene items, from pp_mr_co2	medical_and_hygiene_items_pp_mr_co2	0	Mt
Medical and hygiene items, from gpps_mr_co2	medical_and_hygiene_items_gpps_mr_co2	0	Mt
Medical and hygiene items, from pvc_mr_co2	medical_and_hygiene_items_pvc_mr_co2	0	Mt
Rest of consumer products, from hdpe_mr_co2	rest_of_consumer_products_hdpe_mr_co2	0	Mt
Rest of consumer products, from ldpe_mr_co2	rest_of_consumer_products_ldpe_mr_co2	0	Mt
Rest of consumer products, from pet_mr_co2	rest_of_consumer_products_pet_mr_co2	0	Mt
Rest of consumer products, from pp_mr_co2	rest_of_consumer_products_pp_mr_co2	0	Mt
Rest of consumer products, from gpps_mr_co2	rest_of_consumer_products_gpps_mr_co2	0	Mt
Rest of consumer products, from pvc_mr_co2	rest_of_consumer_products_pvc_mr_co2	0	Mt
Electrical and electronic, from hdpe_mr_co2	electrical_and_electronic_hdpe_mr_co2	0	Mt
Electrical and electronic, from ldpe_mr_co2	electrical_and_electronic_ldpe_mr_co2	0	Mt
Electrical and electronic, from pp_mr_co2	electrical_and_electronic_pp_mr_co2	0	Mt
Electrical and electronic, from gpps_mr_co2	electrical_and_electronic_gpps_mr_co2	0	Mt
Electrical and electronic, from pvc_mr_co2	electrical_and_electronic_pvc_mr_co2	0	Mt
Mulch films, from ldpe_mr_co2	mulch_films_ldpe_mr_co2	0	Mt
Rest of other, from hdpe_mr_co2	rest_of_other_hdpe_mr_co2	0	Mt
Rest of other, from ldpe_mr_co2	rest_of_other_ldpe_mr_co2	0	Mt
Rest of other, from pp_mr_co2	rest_of_other_pp_mr_co2	0	Mt
Rest of other, from gpps_mr_co2	rest_of_other_gpps_mr_co2	0	Mt
Rest of other, from pvc_mr_co2	rest_of_other_pvc_mr_co2	0	Mt
Food films, from hdpe_mr_co2	food_films_hdpe_mr_co2	0	Mt
Food films, from ldpe_mr_co2	food_films_ldpe_mr_co2	0	Mt
Food films, from pet_mr_co2	food_films_pet_mr_co2	0	Mt
Food films, from pp_mr_co2	food_films_pp_mr_co2	0	Mt
Food films, from gpps_mr_co2	food_films_gpps_mr_co2	0	Mt
Food films, from pvc_mr_co2	food_films_pvc_mr_co2	0	Mt
Non-food films, from hdpe_mr_co2	non-food_films_hdpe_mr_co2	0	Mt
Non-food films, from ldpe_mr_co2	non-food_films_ldpe_mr_co2	0	Mt
Non-food films, from pet_mr_co2	non-food_films_pet_mr_co2	0	Mt
Non-food films, from pp_mr_co2	non-food_films_pp_mr_co2	0	Mt
Non-food films, from gpps_mr_co2	non-food_films_gpps_mr_co2	0	Mt
Non-food films, from pvc_mr_co2	non-food_films_pvc_mr_co2	0	Mt
Consumer non-food bags, from hdpe_mr_co2	consumer_non-food_bags_hdpe_mr_co2	0	Mt
Consumer non-food bags, from ldpe_mr_co2	consumer_non-food_bags_ldpe_mr_co2	0	Mt
Beverage bottles, from hdpe_mr_co2	beverage_bottles_hdpe_mr_co2	0	Mt
Beverage bottles, from pet_mr_co2	beverage_bottles_pet_mr_co2	0	Mt
Beverage bottles, from pp_mr_co2	beverage_bottles_pp_mr_co2	0	Mt
Containers for food, from hdpe_mr_co2	containers_for_food_hdpe_mr_co2	0	Mt
Containers for food, from ldpe_mr_co2	containers_for_food_ldpe_mr_co2	0	Mt
Containers for food, from pet_mr_co2	containers_for_food_pet_mr_co2	0	Mt
Containers for food, from pp_mr_co2	containers_for_food_pp_mr_co2	0	Mt
Containers for food, from gpps_mr_co2	containers_for_food_gpps_mr_co2	0	Mt
Containers for food, from pvc_mr_co2	containers_for_food_pvc_mr_co2	0	Mt
Containers for non-food, from hdpe_mr_co2	containers_for_non-food_hdpe_mr_co2	0	Mt
Containers for non-food, from ldpe_mr_co2	containers_for_non-food_ldpe_mr_co2	0	Mt
Containers for non-food, from pet_mr_co2	containers_for_non-food_pet_mr_co2	0	Mt
Containers for non-food, from pp_mr_co2	containers_for_non-food_pp_mr_co2	0	Mt
Containers for non-food, from gpps_mr_co2	containers_for_non-food_gpps_mr_co2	0	Mt
Containers for non-food, from pvc_mr_co2	containers_for_non-food_pvc_mr_co2	0	Mt
Other food packaging, from hdpe_mr_co2	other_food_packaging_hdpe_mr_co2	0	Mt
Other food packaging, from ldpe_mr_co2	other_food_packaging_ldpe_mr_co2	0	Mt
Other food packaging, from pet_mr_co2	other_food_packaging_pet_mr_co2	0	Mt
Other food packaging, from pp_mr_co2	other_food_packaging_pp_mr_co2	0	Mt
Other food packaging, from gpps_mr_co2	other_food_packaging_gpps_mr_co2	0	Mt
Other food packaging, from pvc_mr_co2	other_food_packaging_pvc_mr_co2	0	Mt
Rest of packaging, from hdpe_mr_co2	rest_of_packaging_hdpe_mr_co2	0	Mt
Rest of packaging, from ldpe_mr_co2	rest_of_packaging_ldpe_mr_co2	0	Mt
Rest of packaging, from pet_mr_co2	rest_of_packaging_pet_mr_co2	0	Mt
Rest of packaging, from pp_mr_co2	rest_of_packaging_pp_mr_co2	0	Mt
Rest of packaging, from gpps_mr_co2	rest_of_packaging_gpps_mr_co2	0	Mt
Rest of packaging, from pvc_mr_co2	rest_of_packaging_pvc_mr_co2	0	Mt
Textiles, from hdpe_mr_co2	textiles_hdpe_mr_co2	0	Mt
Textiles, from pet_mr_co2	textiles_pet_mr_co2	0	Mt
Textiles, from pp_mr_co2	textiles_pp_mr_co2	0	Mt
Transportation, from hdpe_mr_co2	transportation_hdpe_mr_co2	0	Mt
Transportation, from ldpe_mr_co2	transportation_ldpe_mr_co2	0	Mt
Transportation, from pp_mr_co2	transportation_pp_mr_co2	0	Mt
Transportation, from pvc_mr_co2	transportation_pvc_mr_co2	0	Mt
methanol, from pp_waste gasification_co2	methanol_co2	0	Mt
methanol, from ldpe_waste gasification_co2	methanol_co2	0	Mt
methanol, from hdpe_waste gasification_co2	methanol_co2	0	Mt
methanol, from gpps_waste gasification_co2	methanol_co2	0	Mt
1,4-BDO, from glucose fermentation, according to Leiva2023_biogenic_long	bdo_14_biogenic_long	0	Mt
benzene, from methanol-to-aromatics_biogenic_long	benzene_biogenic_long	1.27447	Mt
butadiene, from ethanol to butadiene process_biogenic_long	butadiene_biogenic_long	0	Mt
carbon_monoxide, from partial condensation of syngas_biogenic_long	carbon_monoxide_biogenic_long	0	Mt
cellulose, from organosolv pre-treatment of forest residue, according to Nitzsche2016_biogenic_long	cellulose_biogenic_long	0	Mt
ethanol, from liquid hot water pre-treatment of forest residue, according to LiuF2021_biogenic_long	ethanol_biogenic_long	0	Mt
ethylene, from methanol-to-olefins_biogenic_long	ethylene_biogenic_long	0.457665	Mt
fdca, from cellulose via HMF_biogenic_long	fdca_biogenic_long	0	Mt
glucose, from organosolv pre-treatment of forest residue, according to Nitzsche2016_biogenic_long	glucose_biogenic_long	0	Mt
lactic acid, from steam explosion pre-treatment of forest residue, according to Mandegari2018_biogenic_long	lactic_acid_biogenic_long	0	Mt
methanol, from co2 hydrogenation_biogenic_long	methanol_biogenic_long	0	Mt
pbs, from 1,4-BDO and succinic acid_biogenic_long	pbs_biogenic_long	0	Mt
phb, from glucose fermentation_biogenic_long	phb_biogenic_long	0	Mt
propylene, from methanol-to-olefins_biogenic_long	propylene_biogenic_long	0.35205	Mt
p-xylene, from methanol-to-aromatics_biogenic_long	p-xylene_biogenic_long	0	Mt
succinic acid, from glucose, according to Leiva2023_biogenic_long	succinic_acid_biogenic_long	0	Mt
syngas, from forest residue gasification_biogenic_long	syngas_2_to_1_biogenic_long	0	Mt
tetrahydrofuran, from 1,4-BDO dehydrogenation_biogenic_long	tetrahydrofuran_biogenic_long	0	Mt
toluene, from methanol-to-aromatics_biogenic_long	toluene_biogenic_long	0	Mt
trimethylamine, from methanol and ammonia, mass balance only_biogenic_long	trimethylamine_biogenic_long	0	Mt
methanol, from forest residue gasification, with co2 capture, according to Charalambous_biogenic_long	methanol_biogenic_long	3.43272	Mt
acetic_acid, from methanol carbonylation_biogenic_long	acetic_acid_biogenic_long	0	Mt
adipic_acid, from phenol via cyclohexanol_biogenic_long	adipic_acid_biogenic_long	0	Mt
aniline, from nitrobenzene_biogenic_long	aniline_biogenic_long	0	Mt
butene_1, from ethylene by dimerization_biogenic_long	butene_1_biogenic_long	0	Mt
chlorobenzene, from benzene and chlorine_biogenic_long	chlorobenzene_biogenic_long	0	Mt
cumene, from benzene and propylene_biogenic_long	cumene_biogenic_long	0	Mt
dinitrotoluene, from toluene by nitration_biogenic_long	dinitrotoluene_biogenic_long	0	Mt
ethylbenzene, from benzene via liquid phase alkylation_biogenic_long	ethylbenzene_biogenic_long	1.75262	Mt
ethylene, from ethanol dehydration_biogenic_long	ethylene_biogenic_long	0	Mt
ethylene_glycol, from ethylene via eo_biogenic_long	ethylene_glycol_biogenic_long	0	Mt
ethylene_oxide, from ethylene by oxygen oxidation_biogenic_long	ethylene_oxide_biogenic_long	0	Mt
formaldehyde, from methanol_biogenic_long	formaldehyde_biogenic_long	0	Mt
gpps, by continuous bulk polymerization_biogenic_long	gpps_biogenic_long	1.70457	Mt
hdpe, by gas phase process_biogenic_long	hdpe_biogenic_long	0	Mt
hips, by continuous bulk polymerization_biogenic_long	hips_biogenic_long	0	Mt
ldpe, by gas phase process_biogenic_long	ldpe_biogenic_long	0	Mt
nitrobenzene, from benzene by nitration_biogenic_long	nitrobenzene_biogenic_long	0	Mt
pbat, from aliphatic aromatic copolyester process_biogenic_long	pbat_biogenic_long	0	Mt
pef, from fdca_biogenic_long	pef_biogenic_long	0	Mt
pet, by tpa process_biogenic_long	pet_biogenic_long	0	Mt
phenol, from cumene_biogenic_long	phenol_biogenic_long	0	Mt
pla, by ring-opening polymerization_biogenic_long	pla_biogenic_long	0	Mt
polybutadiene, by solution process_biogenic_long	polybutadiene_biogenic_long	0	Mt
polymeric_mdi, by phosgenation_biogenic_long	polymeric_mdi_biogenic_long	0	Mt
polyol_polyester, from adipic acid and deg_biogenic_long	polyol_polyester_biogenic_long	0	Mt
polyol_polyether, from po and eo by semi-continuous process_biogenic_long	polyol_polyether_biogenic_long	0	Mt
pp, by gas phase process_biogenic_long	pp_biogenic_long	0.346844	Mt
propylene, from ethylene by dimerization and oct_biogenic_long	propylene_biogenic_long	0	Mt
propylene_oxide, by the hppo process_biogenic_long	propylene_oxide_biogenic_long	0	Mt
pur_flexible, from toluene diisocyanate and polyol_biogenic_long	pur_flexible_biogenic_long	0	Mt
pur_rigid, from polymeric MDI and polyol_biogenic_long	pur_rigid_biogenic_long	0	Mt
pvc, by suspension polymerization_biogenic_long	pvc_biogenic_long	0	Mt
styrene, from ethylbenzene by dehydrogenation_biogenic_long	styrene_biogenic_long	1.71736	Mt
terephthalic_acid, from p-xylene by air oxidation_biogenic_long	terephthalic_acid_biogenic_long	0	Mt
toluene_diisocyanate, from dinitrotoluene by phosgenation_biogenic_long	toluene_diisocyanate_biogenic_long	0	Mt
vinyl_chloride, from ethylene by a balanced process_biogenic_long	vinyl_chloride_biogenic_long	0	Mt
diethylene_glycol, from ethylene via eo_biogenic_long	diethylene_glycol_biogenic_long	0	Mt
Buildings and construction, from hdpe_biogenic_long	buildings_and_construction_hdpe_biogenic_long	0	Mt
Buildings and construction, from ldpe_biogenic_long	buildings_and_construction_ldpe_biogenic_long	0	Mt
Buildings and construction, from pp_biogenic_long	buildings_and_construction_pp_biogenic_long	0	Mt
Buildings and construction, from gpps_biogenic_long	buildings_and_construction_gpps_biogenic_long	0	Mt
Buildings and construction, from pvc_biogenic_long	buildings_and_construction_pvc_biogenic_long	0	Mt
Buildings and construction, from pur_flexible_biogenic_long	buildings_and_construction_pur_flexible_biogenic_long	0	Mt
Buildings and construction, from pur_rigid_biogenic_long	buildings_and_construction_pur_rigid_biogenic_long	0	Mt
Medical and hygiene items, from hdpe_biogenic_long	medical_and_hygiene_items_hdpe_biogenic_long	0	Mt
Medical and hygiene items, from ldpe_biogenic_long	medical_and_hygiene_items_ldpe_biogenic_long	0	Mt
Medical and hygiene items, from pet_biogenic_long	medical_and_hygiene_items_pet_biogenic_long	0	Mt
Medical and hygiene items, from pp_biogenic_long	medical_and_hygiene_items_pp_biogenic_long	0	Mt
Medical and hygiene items, from gpps_biogenic_long	medical_and_hygiene_items_gpps_biogenic_long	0.145994	Mt
Medical and hygiene items, from pvc_biogenic_long	medical_and_hygiene_items_pvc_biogenic_long	0	Mt
Medical and hygiene items, from hips_biogenic_long	medical_and_hygiene_items_hips_biogenic_long	0	Mt
Medical and hygiene items, from pur_flexible_biogenic_long	medical_and_hygiene_items_pur_flexible_biogenic_long	0	Mt
Medical and hygiene items, from pur_rigid_biogenic_long	medical_and_hygiene_items_pur_rigid_biogenic_long	0	Mt
Rest of consumer products, from hdpe_biogenic_long	rest_of_consumer_products_hdpe_biogenic_long	0	Mt
Rest of consumer products, from ldpe_biogenic_long	rest_of_consumer_products_ldpe_biogenic_long	0	Mt
Rest of consumer products, from pet_biogenic_long	rest_of_consumer_products_pet_biogenic_long	0	Mt
Rest of consumer products, from pp_biogenic_long	rest_of_consumer_products_pp_biogenic_long	0	Mt
Rest of consumer products, from gpps_biogenic_long	rest_of_consumer_products_gpps_biogenic_long	0.157824	Mt
Rest of consumer products, from pvc_biogenic_long	rest_of_consumer_products_pvc_biogenic_long	0	Mt
Rest of consumer products, from hips_biogenic_long	rest_of_consumer_products_hips_biogenic_long	0	Mt
Rest of consumer products, from pur_flexible_biogenic_long	rest_of_consumer_products_pur_flexible_biogenic_long	0	Mt
Rest of consumer products, from pur_rigid_biogenic_long	rest_of_consumer_products_pur_rigid_biogenic_long	0	Mt
Electrical and electronic, from hdpe_biogenic_long	electrical_and_electronic_hdpe_biogenic_long	0	Mt
Electrical and electronic, from ldpe_biogenic_long	electrical_and_electronic_ldpe_biogenic_long	0	Mt
Electrical and electronic, from pp_biogenic_long	electrical_and_electronic_pp_biogenic_long	0	Mt
Electrical and electronic, from gpps_biogenic_long	electrical_and_electronic_gpps_biogenic_long	0	Mt
Electrical and electronic, from pvc_biogenic_long	electrical_and_electronic_pvc_biogenic_long	0	Mt
Electrical and electronic, from hips_biogenic_long	electrical_and_electronic_hips_biogenic_long	0	Mt
Electrical and electronic, from pur_flexible_biogenic_long	electrical_and_electronic_pur_flexible_biogenic_long	0	Mt
Electrical and electronic, from pur_rigid_biogenic_long	electrical_and_electronic_pur_rigid_biogenic_long	0	Mt
Mulch films, from ldpe_biogenic_long	mulch_films_ldpe_biogenic_long	0	Mt
Rest of other, from hdpe_biogenic_long	rest_of_other_hdpe_biogenic_long	0	Mt
Rest of other, from ldpe_biogenic_long	rest_of_other_ldpe_biogenic_long	0	Mt
Rest of other, from pp_biogenic_long	rest_of_other_pp_biogenic_long	0.167399	Mt
Rest of other, from gpps_biogenic_long	rest_of_other_gpps_biogenic_long	1.40075	Mt
Rest of other, from pvc_biogenic_long	rest_of_other_pvc_biogenic_long	0	Mt
Rest of other, from hips_biogenic_long	rest_of_other_hips_biogenic_long	0	Mt
Rest of other, from pur_flexible_biogenic_long	rest_of_other_pur_flexible_biogenic_long	0	Mt
Rest of other, from pur_rigid_biogenic_long	rest_of_other_pur_rigid_biogenic_long	0	Mt
Food films, from hdpe_biogenic_long	food_films_hdpe_biogenic_long	0	Mt
Food films, from ldpe_biogenic_long	food_films_ldpe_biogenic_long	0	Mt
Food films, from pet_biogenic_long	food_films_pet_biogenic_long	0	Mt
Food films, from pp_biogenic_long	food_films_pp_biogenic_long	0	Mt
Food films, from gpps_biogenic_long	food_films_gpps_biogenic_long	0	Mt
Food films, from pvc_biogenic_long	food_films_pvc_biogenic_long	0	Mt
Non-food films, from hdpe_biogenic_long	non-food_films_hdpe_biogenic_long	0	Mt
Non-food films, from ldpe_biogenic_long	non-food_films_ldpe_biogenic_long	0	Mt
Non-food films, from pet_biogenic_long	non-food_films_pet_biogenic_long	0	Mt
Non-food films, from pp_biogenic_long	non-food_films_pp_biogenic_long	0	Mt
Non-food films, from gpps_biogenic_long	non-food_films_gpps_biogenic_long	0	Mt
Non-food films, from pvc_biogenic_long	non-food_films_pvc_biogenic_long	0	Mt
Consumer non-food bags, from hdpe_biogenic_long	consumer_non-food_bags_hdpe_biogenic_long	0	Mt
Consumer non-food bags, from ldpe_biogenic_long	consumer_non-food_bags_ldpe_biogenic_long	0	Mt
Beverage bottles, from hdpe_biogenic_long	beverage_bottles_hdpe_biogenic_long	0	Mt
Beverage bottles, from pet_biogenic_long	beverage_bottles_pet_biogenic_long	0	Mt
Beverage bottles, from pp_biogenic_long	beverage_bottles_pp_biogenic_long	0	Mt
Containers for food, from hdpe_biogenic_long	containers_for_food_hdpe_biogenic_long	0	Mt
Containers for food, from ldpe_biogenic_long	containers_for_food_ldpe_biogenic_long	0	Mt
Containers for food, from pet_biogenic_long	containers_for_food_pet_biogenic_long	0	Mt
Containers for food, from pp_biogenic_long	containers_for_food_pp_biogenic_long	0	Mt
Containers for food, from gpps_biogenic_long	containers_for_food_gpps_biogenic_long	0	Mt
Containers for food, from pvc_biogenic_long	containers_for_food_pvc_biogenic_long	0	Mt
Containers for non-food, from hdpe_biogenic_long	containers_for_non-food_hdpe_biogenic_long	0	Mt
Containers for non-food, from ldpe_biogenic_long	containers_for_non-food_ldpe_biogenic_long	0	Mt
Containers for non-food, from pet_biogenic_long	containers_for_non-food_pet_biogenic_long	0	Mt
Containers for non-food, from pp_biogenic_long	containers_for_non-food_pp_biogenic_long	0.179445	Mt
Containers for non-food, from gpps_biogenic_long	containers_for_non-food_gpps_biogenic_long	0	Mt
Containers for non-food, from pvc_biogenic_long	containers_for_non-food_pvc_biogenic_long	0	Mt
Other food packaging, from hdpe_biogenic_long	other_food_packaging_hdpe_biogenic_long	0	Mt
Other food packaging, from ldpe_biogenic_long	other_food_packaging_ldpe_biogenic_long	0	Mt
Other food packaging, from pet_biogenic_long	other_food_packaging_pet_biogenic_long	0	Mt
Other food packaging, from pp_biogenic_long	other_food_packaging_pp_biogenic_long	0	Mt
Other food packaging, from gpps_biogenic_long	other_food_packaging_gpps_biogenic_long	0	Mt
Other food packaging, from pvc_biogenic_long	other_food_packaging_pvc_biogenic_long	0	Mt
Rest of packaging, from hdpe_biogenic_long	rest_of_packaging_hdpe_biogenic_long	0	Mt
Rest of packaging, from ldpe_biogenic_long	rest_of_packaging_ldpe_biogenic_long	0	Mt
Rest of packaging, from pet_biogenic_long	rest_of_packaging_pet_biogenic_long	0	Mt
Rest of packaging, from pp_biogenic_long	rest_of_packaging_pp_biogenic_long	0	Mt
Rest of packaging, from gpps_biogenic_long	rest_of_packaging_gpps_biogenic_long	0	Mt
Rest of packaging, from pvc_biogenic_long	rest_of_packaging_pvc_biogenic_long	0	Mt
Rest of packaging, from pur_flexible_biogenic_long	rest_of_packaging_pur_flexible_biogenic_long	0	Mt
Rest of packaging, from pur_rigid_biogenic_long	rest_of_packaging_pur_rigid_biogenic_long	0	Mt
Textiles, from hdpe_biogenic_long	textiles_hdpe_biogenic_long	0	Mt
Textiles, from pet_biogenic_long	textiles_pet_biogenic_long	0	Mt
Textiles, from pp_biogenic_long	textiles_pp_biogenic_long	0	Mt
Transportation, from hdpe_biogenic_long	transportation_hdpe_biogenic_long	0	Mt
Transportation, from ldpe_biogenic_long	transportation_ldpe_biogenic_long	0	Mt
Transportation, from pp_biogenic_long	transportation_pp_biogenic_long	0	Mt
Transportation, from pvc_biogenic_long	transportation_pvc_biogenic_long	0	Mt
Transportation, from pur_flexible_biogenic_long	transportation_pur_flexible_biogenic_long	0	Mt
Transportation, from pur_rigid_biogenic_long	transportation_pur_rigid_biogenic_long	0	Mt
hdpe_mr, from mechanical recycling_biogenic_long	hdpe_mr_biogenic_long	0	Mt
ldpe_mr, from mechanical recycling_biogenic_long	ldpe_mr_biogenic_long	0	Mt
pet_mr, from mechanical recycling_biogenic_long	pet_mr_biogenic_long	0	Mt
pp_mr, from mechanical recycling_biogenic_long	pp_mr_biogenic_long	0.1803	Mt
gpps_mr, from mechanical recycling_biogenic_long	gpps_mr_biogenic_long	0.482111	Mt
pvc_mr, from mechanical recycling_biogenic_long	pvc_mr_biogenic_long	0	Mt
hips_mr, from mechanical recycling_biogenic_long	hips_mr_biogenic_long	0	Mt
Buildings and construction, from hdpe_mr_biogenic_long	buildings_and_construction_hdpe_mr_biogenic_long	0	Mt
Buildings and construction, from ldpe_mr_biogenic_long	buildings_and_construction_ldpe_mr_biogenic_long	0	Mt
Buildings and construction, from pp_mr_biogenic_long	buildings_and_construction_pp_mr_biogenic_long	0	Mt
Buildings and construction, from gpps_mr_biogenic_long	buildings_and_construction_gpps_mr_biogenic_long	0	Mt
Buildings and construction, from pvc_mr_biogenic_long	buildings_and_construction_pvc_mr_biogenic_long	0	Mt
Medical and hygiene items, from hdpe_mr_biogenic_long	medical_and_hygiene_items_hdpe_mr_biogenic_long	0	Mt
Medical and hygiene items, from ldpe_mr_biogenic_long	medical_and_hygiene_items_ldpe_mr_biogenic_long	0	Mt
Medical and hygiene items, from pet_mr_biogenic_long	medical_and_hygiene_items_pet_mr_biogenic_long	0	Mt
Medical and hygiene items, from pp_mr_biogenic_long	medical_and_hygiene_items_pp_mr_biogenic_long	0.1803	Mt
Medical and hygiene items, from gpps_mr_biogenic_long	medical_and_hygiene_items_gpps_mr_biogenic_long	0	Mt
Medical and hygiene items, from pvc_mr_biogenic_long	medical_and_hygiene_items_pvc_mr_biogenic_long	0	Mt
Medical and hygiene items, from hips_mr_biogenic_long	medical_and_hygiene_items_hips_mr_biogenic_long	0	Mt
Rest of consumer products, from hdpe_mr_biogenic_long	rest_of_consumer_products_hdpe_mr_biogenic_long	0	Mt
Rest of consumer products, from ldpe_mr_biogenic_long	rest_of_consumer_products_ldpe_mr_biogenic_long	0	Mt
Rest of consumer products, from pet_mr_biogenic_long	rest_of_consumer_products_pet_mr_biogenic_long	0	Mt
Rest of consumer products, from pp_mr_biogenic_long	rest_of_consumer_products_pp_mr_biogenic_long	0	Mt
Rest of consumer products, from gpps_mr_biogenic_long	rest_of_consumer_products_gpps_mr_biogenic_long	0.482111	Mt
Rest of consumer products, from pvc_mr_biogenic_long	rest_of_consumer_products_pvc_mr_biogenic_long	0	Mt
Rest of consumer products, from hips_mr_biogenic_long	rest_of_consumer_products_hips_mr_biogenic_long	0	Mt
Electrical and electronic, from hdpe_mr_biogenic_long	electrical_and_electronic_hdpe_mr_biogenic_long	0	Mt
Electrical and electronic, from ldpe_mr_biogenic_long	electrical_and_electronic_ldpe_mr_biogenic_long	0	Mt
Electrical and electronic, from pp_mr_biogenic_long	electrical_and_electronic_pp_mr_biogenic_long	0	Mt
Electrical and electronic, from gpps_mr_biogenic_long	electrical_and_electronic_gpps_mr_biogenic_long	0	Mt
Electrical and electronic, from pvc_mr_biogenic_long	electrical_and_electronic_pvc_mr_biogenic_long	0	Mt
Electrical and electronic, from hips_mr_biogenic_long	electrical_and_electronic_hips_mr_biogenic_long	0	Mt
Mulch films, from ldpe_mr_biogenic_long	mulch_films_ldpe_mr_biogenic_long	0	Mt
Rest of other, from hdpe_mr_biogenic_long	rest_of_other_hdpe_mr_biogenic_long	0	Mt
Rest of other, from ldpe_mr_biogenic_long	rest_of_other_ldpe_mr_biogenic_long	0	Mt
Rest of other, from pp_mr_biogenic_long	rest_of_other_pp_mr_biogenic_long	0	Mt
Rest of other, from gpps_mr_biogenic_long	rest_of_other_gpps_mr_biogenic_long	0	Mt
Rest of other, from pvc_mr_biogenic_long	rest_of_other_pvc_mr_biogenic_long	0	Mt
Rest of other, from hips_mr_biogenic_long	rest_of_other_hips_mr_biogenic_long	0	Mt
Food films, from hdpe_mr_biogenic_long	food_films_hdpe_mr_biogenic_long	0	Mt
Food films, from ldpe_mr_biogenic_long	food_films_ldpe_mr_biogenic_long	0	Mt
Food films, from pet_mr_biogenic_long	food_films_pet_mr_biogenic_long	0	Mt
Food films, from pp_mr_biogenic_long	food_films_pp_mr_biogenic_long	0	Mt
Food films, from gpps_mr_biogenic_long	food_films_gpps_mr_biogenic_long	0	Mt
Food films, from pvc_mr_biogenic_long	food_films_pvc_mr_biogenic_long	0	Mt
Non-food films, from hdpe_mr_biogenic_long	non-food_films_hdpe_mr_biogenic_long	0	Mt
Non-food films, from ldpe_mr_biogenic_long	non-food_films_ldpe_mr_biogenic_long	0	Mt
Non-food films, from pet_mr_biogenic_long	non-food_films_pet_mr_biogenic_long	0	Mt
Non-food films, from pp_mr_biogenic_long	non-food_films_pp_mr_biogenic_long	0	Mt
Non-food films, from gpps_mr_biogenic_long	non-food_films_gpps_mr_biogenic_long	0	Mt
Non-food films, from pvc_mr_biogenic_long	non-food_films_pvc_mr_biogenic_long	0	Mt
Consumer non-food bags, from hdpe_mr_biogenic_long	consumer_non-food_bags_hdpe_mr_biogenic_long	0	Mt
Consumer non-food bags, from ldpe_mr_biogenic_long	consumer_non-food_bags_ldpe_mr_biogenic_long	0	Mt
Beverage bottles, from hdpe_mr_biogenic_long	beverage_bottles_hdpe_mr_biogenic_long	0	Mt
Beverage bottles, from pet_mr_biogenic_long	beverage_bottles_pet_mr_biogenic_long	0	Mt
Beverage bottles, from pp_mr_biogenic_long	beverage_bottles_pp_mr_biogenic_long	0	Mt
Containers for food, from hdpe_mr_biogenic_long	containers_for_food_hdpe_mr_biogenic_long	0	Mt
Containers for food, from ldpe_mr_biogenic_long	containers_for_food_ldpe_mr_biogenic_long	0	Mt
Containers for food, from pet_mr_biogenic_long	containers_for_food_pet_mr_biogenic_long	0	Mt
Containers for food, from pp_mr_biogenic_long	containers_for_food_pp_mr_biogenic_long	0	Mt
Containers for food, from gpps_mr_biogenic_long	containers_for_food_gpps_mr_biogenic_long	0	Mt
Containers for food, from pvc_mr_biogenic_long	containers_for_food_pvc_mr_biogenic_long	0	Mt
Containers for non-food, from hdpe_mr_biogenic_long	containers_for_non-food_hdpe_mr_biogenic_long	0	Mt
Containers for non-food, from ldpe_mr_biogenic_long	containers_for_non-food_ldpe_mr_biogenic_long	0	Mt
Containers for non-food, from pet_mr_biogenic_long	containers_for_non-food_pet_mr_biogenic_long	0	Mt
Containers for non-food, from pp_mr_biogenic_long	containers_for_non-food_pp_mr_biogenic_long	0	Mt
Containers for non-food, from gpps_mr_biogenic_long	containers_for_non-food_gpps_mr_biogenic_long	0	Mt
Containers for non-food, from pvc_mr_biogenic_long	containers_for_non-food_pvc_mr_biogenic_long	0	Mt
Other food packaging, from hdpe_mr_biogenic_long	other_food_packaging_hdpe_mr_biogenic_long	0	Mt
Other food packaging, from ldpe_mr_biogenic_long	other_food_packaging_ldpe_mr_biogenic_long	0	Mt
Other food packaging, from pet_mr_biogenic_long	other_food_packaging_pet_mr_biogenic_long	0	Mt
Other food packaging, from pp_mr_biogenic_long	other_food_packaging_pp_mr_biogenic_long	0	Mt
Other food packaging, from gpps_mr_biogenic_long	other_food_packaging_gpps_mr_biogenic_long	0	Mt
Other food packaging, from pvc_mr_biogenic_long	other_food_packaging_pvc_mr_biogenic_long	0	Mt
Rest of packaging, from hdpe_mr_biogenic_long	rest_of_packaging_hdpe_mr_biogenic_long	0	Mt
Rest of packaging, from ldpe_mr_biogenic_long	rest_of_packaging_ldpe_mr_biogenic_long	0	Mt
Rest of packaging, from pet_mr_biogenic_long	rest_of_packaging_pet_mr_biogenic_long	0	Mt
Rest of packaging, from pp_mr_biogenic_long	rest_of_packaging_pp_mr_biogenic_long	0	Mt
Rest of packaging, from gpps_mr_biogenic_long	rest_of_packaging_gpps_mr_biogenic_long	0	Mt
Rest of packaging, from pvc_mr_biogenic_long	rest_of_packaging_pvc_mr_biogenic_long	0	Mt
Textiles, from hdpe_mr_biogenic_long	textiles_hdpe_mr_biogenic_long	0	Mt
Textiles, from pet_mr_biogenic_long	textiles_pet_mr_biogenic_long	0	Mt
Textiles, from pp_mr_biogenic_long	textiles_pp_mr_biogenic_long	0	Mt
Transportation, from hdpe_mr_biogenic_long	transportation_hdpe_mr_biogenic_long	0	Mt
Transportation, from ldpe_mr_biogenic_long	transportation_ldpe_mr_biogenic_long	0	Mt
Transportation, from pp_mr_biogenic_long	transportation_pp_mr_biogenic_long	0	Mt
Transportation, from pvc_mr_biogenic_long	transportation_pvc_mr_biogenic_long	0	Mt
methanol, from pp_waste gasification_biogenic_long	methanol_biogenic_long	0.315628	Mt
methanol, from ldpe_waste gasification_biogenic_long	methanol_biogenic_long	0	Mt
methanol, from hdpe_waste gasification_biogenic_long	methanol_biogenic_long	0	Mt
methanol, from gpps_waste gasification_biogenic_long	methanol_biogenic_long	1.63569	Mt
methanol, from hips_waste gasification_biogenic_long	methanol_biogenic_long	0	Mt
1,4-BDO, from glucose fermentation, according to Leiva2023_biogenic_short	bdo_14_biogenic_short	0	Mt
benzene, from methanol-to-aromatics_biogenic_short	benzene_biogenic_short	10.1858	Mt
butadiene, from ethanol to butadiene process_biogenic_short	butadiene_biogenic_short	0	Mt
carbon_monoxide, from partial condensation of syngas_biogenic_short	carbon_monoxide_biogenic_short	1.60709	Mt
cellulose, from organosolv pre-treatment of agricultural residue, according to Nitzsche2016_biogenic_short	cellulose_biogenic_short	0	Mt
ethanol, from liquid hot water pre-treatment of agricultural residue, according to LiuF2021_biogenic_short	ethanol_biogenic_short	0	Mt
ethylene, from methanol-to-olefins_biogenic_short	ethylene_biogenic_short	29.4856	Mt
fdca, from cellulose via HMF_biogenic_short	fdca_biogenic_short	0	Mt
glucose, from organosolv pre-treatment of agricultural residue, according to Nitzsche2016_biogenic_short	glucose_biogenic_short	0	Mt
lactic acid, from steam explosion pre-treatment of agricultural residue, according to Mandegari2018_biogenic_short	lactic_acid_biogenic_short	0	Mt
methanol, from co2 hydrogenation_biogenic_short	methanol_biogenic_short	0	Mt
pbs, from 1,4-BDO and succinic acid_biogenic_short	pbs_biogenic_short	0	Mt
phb, from glucose fermentation_biogenic_short	phb_biogenic_short	0	Mt
propylene, from methanol-to-olefins_biogenic_short	propylene_biogenic_short	22.6812	Mt
p-xylene, from methanol-to-aromatics_biogenic_short	p-xylene_biogenic_short	5.48385	Mt
succinic acid, from glucose, according to Leiva2023_biogenic_short	succinic_acid_biogenic_short	0	Mt
syngas, from agricultural residue gasification_biogenic_short	syngas_2_to_1_biogenic_short	1.08333	Mt
tetrahydrofuran, from 1,4-BDO dehydrogenation_biogenic_short	tetrahydrofuran_biogenic_short	0	Mt
toluene, from methanol-to-aromatics_biogenic_short	toluene_biogenic_short	0	Mt
trimethylamine, from methanol and ammonia, mass balance only_biogenic_short	trimethylamine_biogenic_short	0	Mt
methanol, from agricultural residue gasification, with co2 capture, according to Charalambous_biogenic_short	methanol_biogenic_short	122.557	Mt
acetic_acid, from methanol carbonylation_biogenic_short	acetic_acid_biogenic_short	0.406572	Mt
adipic_acid, from phenol via cyclohexanol_biogenic_short	adipic_acid_biogenic_short	0.680591	Mt
aniline, from nitrobenzene_biogenic_short	aniline_biogenic_short	4.55919	Mt
butene_1, from ethylene by dimerization_biogenic_short	butene_1_biogenic_short	1.11849	Mt
chlorobenzene, from benzene and chlorine_biogenic_short	chlorobenzene_biogenic_short	0	Mt
cumene, from benzene and propylene_biogenic_short	cumene_biogenic_short	0.444499	Mt
dinitrotoluene, from toluene by nitration_biogenic_short	dinitrotoluene_biogenic_short	0	Mt
ethylbenzene, from benzene via liquid phase alkylation_biogenic_short	ethylbenzene_biogenic_short	8.23257	Mt
ethylene, from ethanol dehydration_biogenic_short	ethylene_biogenic_short	0	Mt
ethylene_glycol, from ethylene via eo_biogenic_short	ethylene_glycol_biogenic_short	3.19806	Mt
ethylene_oxide, from ethylene by oxygen oxidation_biogenic_short	ethylene_oxide_biogenic_short	0.118392	Mt
formaldehyde, from methanol_biogenic_short	formaldehyde_biogenic_short	0.348976	Mt
gpps, by continuous bulk polymerization_biogenic_short	gpps_biogenic_short	8.00689	Mt
hdpe, by gas phase process_biogenic_short	hdpe_biogenic_short	9.01541	Mt
hips, by continuous bulk polymerization_biogenic_short	hips_biogenic_short	0	Mt
ldpe, by gas phase process_biogenic_short	ldpe_biogenic_short	15.2314	Mt
nitrobenzene, from benzene by nitration_biogenic_short	nitrobenzene_biogenic_short	6.09588	Mt
pbat, from aliphatic aromatic copolyester process_biogenic_short	pbat_biogenic_short	0	Mt
pef, from fdca_biogenic_short	pef_biogenic_short	0	Mt
pet, by tpa process_biogenic_short	pet_biogenic_short	9.73046	Mt
phenol, from cumene_biogenic_short	phenol_biogenic_short	0.457562	Mt
pla, by ring-opening polymerization_biogenic_short	pla_biogenic_short	0	Mt
polybutadiene, by solution process_biogenic_short	polybutadiene_biogenic_short	0	Mt
polymeric_mdi, by phosgenation_biogenic_short	polymeric_mdi_biogenic_short	5.92754	Mt
polyol_polyester, from adipic acid and deg_biogenic_short	polyol_polyester_biogenic_short	1.06544	Mt
polyol_polyether, from po and eo by semi-continuous process_biogenic_short	polyol_polyether_biogenic_short	1.17569	Mt
pp, by gas phase process_biogenic_short	pp_biogenic_short	21.3174	Mt
propylene, from ethylene by dimerization and oct_biogenic_short	propylene_biogenic_short	0	Mt
propylene_oxide, by the hppo process_biogenic_short	propylene_oxide_biogenic_short	1.0754	Mt
pur_flexible, from toluene diisocyanate and polyol_biogenic_short	pur_flexible_biogenic_short	0	Mt
pur_rigid, from polymeric MDI and polyol_biogenic_short	pur_rigid_biogenic_short	9.26468	Mt
pvc, by suspension polymerization_biogenic_short	pvc_biogenic_short	0	Mt
styrene, from ethylbenzene by dehydrogenation_biogenic_short	styrene_biogenic_short	8.06695	Mt
terephthalic_acid, from p-xylene by air oxidation_biogenic_short	terephthalic_acid_biogenic_short	8.37535	Mt
toluene_diisocyanate, from dinitrotoluene by phosgenation_biogenic_short	toluene_diisocyanate_biogenic_short	0	Mt
vinyl_chloride, from ethylene by a balanced process_biogenic_short	vinyl_chloride_biogenic_short	0	Mt
diethylene_glycol, from ethylene via eo_biogenic_short	diethylene_glycol_biogenic_short	0.532826	Mt
Buildings and construction, from hdpe_biogenic_short	buildings_and_construction_hdpe_biogenic_short	0	Mt
Buildings and construction, from ldpe_biogenic_short	buildings_and_construction_ldpe_biogenic_short	0	Mt
Buildings and construction, from pp_biogenic_short	buildings_and_construction_pp_biogenic_short	0	Mt
Buildings and construction, from gpps_biogenic_short	buildings_and_construction_gpps_biogenic_short	0	Mt
Buildings and construction, from pvc_biogenic_short	buildings_and_construction_pvc_biogenic_short	0	Mt
Buildings and construction, from pur_flexible_biogenic_short	buildings_and_construction_pur_flexible_biogenic_short	0	Mt
Buildings and construction, from pur_rigid_biogenic_short	buildings_and_construction_pur_rigid_biogenic_short	0	Mt
Medical and hygiene items, from hdpe_biogenic_short	medical_and_hygiene_items_hdpe_biogenic_short	0	Mt
Medical and hygiene items, from ldpe_biogenic_short	medical_and_hygiene_items_ldpe_biogenic_short	0	Mt
Medical and hygiene items, from pet_biogenic_short	medical_and_hygiene_items_pet_biogenic_short	0.0191728	Mt
Medical and hygiene items, from pp_biogenic_short	medical_and_hygiene_items_pp_biogenic_short	0.178479	Mt
Medical and hygiene items, from gpps_biogenic_short	medical_and_hygiene_items_gpps_biogenic_short	0	Mt
Medical and hygiene items, from pvc_biogenic_short	medical_and_hygiene_items_pvc_biogenic_short	0	Mt
Medical and hygiene items, from hips_biogenic_short	medical_and_hygiene_items_hips_biogenic_short	0	Mt
Medical and hygiene items, from pur_flexible_biogenic_short	medical_and_hygiene_items_pur_flexible_biogenic_short	0	Mt
Medical and hygiene items, from pur_rigid_biogenic_short	medical_and_hygiene_items_pur_rigid_biogenic_short	0.850724	Mt
Rest of consumer products, from hdpe_biogenic_short	rest_of_consumer_products_hdpe_biogenic_short	0	Mt
Rest of consumer products, from ldpe_biogenic_short	rest_of_consumer_products_ldpe_biogenic_short	0	Mt
Rest of consumer products, from pet_biogenic_short	rest_of_consumer_products_pet_biogenic_short	0	Mt
Rest of consumer products, from pp_biogenic_short	rest_of_consumer_products_pp_biogenic_short	0	Mt
Rest of consumer products, from gpps_biogenic_short	rest_of_consumer_products_gpps_biogenic_short	2.09526	Mt
Rest of consumer products, from pvc_biogenic_short	rest_of_consumer_products_pvc_biogenic_short	0	Mt
Rest of consumer products, from hips_biogenic_short	rest_of_consumer_products_hips_biogenic_short	0	Mt
Rest of consumer products, from pur_flexible_biogenic_short	rest_of_consumer_products_pur_flexible_biogenic_short	0	Mt
Rest of consumer products, from pur_rigid_biogenic_short	rest_of_consumer_products_pur_rigid_biogenic_short	2.08932	Mt
Electrical and electronic, from hdpe_biogenic_short	electrical_and_electronic_hdpe_biogenic_short	0	Mt
Electrical and electronic, from ldpe_biogenic_short	electrical_and_electronic_ldpe_biogenic_short	0	Mt
Electrical and electronic, from pp_biogenic_short	electrical_and_electronic_pp_biogenic_short	0	Mt
Electrical and electronic, from gpps_biogenic_short	electrical_and_electronic_gpps_biogenic_short	0	Mt
Electrical and electronic, from pvc_biogenic_short	electrical_and_electronic_pvc_biogenic_short	0	Mt
Electrical and electronic, from hips_biogenic_short	electrical_and_electronic_hips_biogenic_short	0	Mt
Electrical and electronic, from pur_flexible_biogenic_short	electrical_and_electronic_pur_flexible_biogenic_short	0	Mt
Electrical and electronic, from pur_rigid_biogenic_short	electrical_and_electronic_pur_rigid_biogenic_short	0.632322	Mt
Mulch films, from ldpe_biogenic_short	mulch_films_ldpe_biogenic_short	0	Mt
Rest of other, from hdpe_biogenic_short	rest_of_other_hdpe_biogenic_short	0	Mt
Rest of other, from ldpe_biogenic_short	rest_of_other_ldpe_biogenic_short	0	Mt
Rest of other, from pp_biogenic_short	rest_of_other_pp_biogenic_short	4.76117	Mt
Rest of other, from gpps_biogenic_short	rest_of_other_gpps_biogenic_short	0	Mt
Rest of other, from pvc_biogenic_short	rest_of_other_pvc_biogenic_short	0	Mt
Rest of other, from hips_biogenic_short	rest_of_other_hips_biogenic_short	0	Mt
Rest of other, from pur_flexible_biogenic_short	rest_of_other_pur_flexible_biogenic_short	0	Mt
Rest of other, from pur_rigid_biogenic_short	rest_of_other_pur_rigid_biogenic_short	3.91703	Mt
Food films, from hdpe_biogenic_short	food_films_hdpe_biogenic_short	0.96923	Mt
Food films, from ldpe_biogenic_short	food_films_ldpe_biogenic_short	2.75614	Mt
Food films, from pet_biogenic_short	food_films_pet_biogenic_short	0.418244	Mt
Food films, from pp_biogenic_short	food_films_pp_biogenic_short	3.58773	Mt
Food films, from gpps_biogenic_short	food_films_gpps_biogenic_short	0.141839	Mt
Food films, from pvc_biogenic_short	food_films_pvc_biogenic_short	0	Mt
Non-food films, from hdpe_biogenic_short	non-food_films_hdpe_biogenic_short	0.713749	Mt
Non-food films, from ldpe_biogenic_short	non-food_films_ldpe_biogenic_short	0	Mt
Non-food films, from pet_biogenic_short	non-food_films_pet_biogenic_short	0.264199	Mt
Non-food films, from pp_biogenic_short	non-food_films_pp_biogenic_short	2.4444	Mt
Non-food films, from gpps_biogenic_short	non-food_films_gpps_biogenic_short	0.107928	Mt
Non-food films, from pvc_biogenic_short	non-food_films_pvc_biogenic_short	0	Mt
Consumer non-food bags, from hdpe_biogenic_short	consumer_non-food_bags_hdpe_biogenic_short	0	Mt
Consumer non-food bags, from ldpe_biogenic_short	consumer_non-food_bags_ldpe_biogenic_short	0.125588	Mt
Beverage bottles, from hdpe_biogenic_short	beverage_bottles_hdpe_biogenic_short	0	Mt
Beverage bottles, from pet_biogenic_short	beverage_bottles_pet_biogenic_short	3.61489	Mt
Beverage bottles, from pp_biogenic_short	beverage_bottles_pp_biogenic_short	0	Mt
Containers for food, from hdpe_biogenic_short	containers_for_food_hdpe_biogenic_short	0	Mt
Containers for food, from ldpe_biogenic_short	containers_for_food_ldpe_biogenic_short	0	Mt
Containers for food, from pet_biogenic_short	containers_for_food_pet_biogenic_short	0	Mt
Containers for food, from pp_biogenic_short	containers_for_food_pp_biogenic_short	2.62509	Mt
Containers for food, from gpps_biogenic_short	containers_for_food_gpps_biogenic_short	2.07427	Mt
Containers for food, from pvc_biogenic_short	containers_for_food_pvc_biogenic_short	0	Mt
Containers for non-food, from hdpe_biogenic_short	containers_for_non-food_hdpe_biogenic_short	0.0904752	Mt
Containers for non-food, from ldpe_biogenic_short	containers_for_non-food_ldpe_biogenic_short	0.0139542	Mt
Containers for non-food, from pet_biogenic_short	containers_for_non-food_pet_biogenic_short	1.46253	Mt
Containers for non-food, from pp_biogenic_short	containers_for_non-food_pp_biogenic_short	0	Mt
Containers for non-food, from gpps_biogenic_short	containers_for_non-food_gpps_biogenic_short	1.48803	Mt
Containers for non-food, from pvc_biogenic_short	containers_for_non-food_pvc_biogenic_short	0	Mt
Other food packaging, from hdpe_biogenic_short	other_food_packaging_hdpe_biogenic_short	0.924163	Mt
Other food packaging, from ldpe_biogenic_short	other_food_packaging_ldpe_biogenic_short	0.421788	Mt
Other food packaging, from pet_biogenic_short	other_food_packaging_pet_biogenic_short	0.577748	Mt
Other food packaging, from pp_biogenic_short	other_food_packaging_pp_biogenic_short	3.17148	Mt
Other food packaging, from gpps_biogenic_short	other_food_packaging_gpps_biogenic_short	0.485776	Mt
Other food packaging, from pvc_biogenic_short	other_food_packaging_pvc_biogenic_short	0	Mt
Rest of packaging, from hdpe_biogenic_short	rest_of_packaging_hdpe_biogenic_short	6.3178	Mt
Rest of packaging, from ldpe_biogenic_short	rest_of_packaging_ldpe_biogenic_short	11.9139	Mt
Rest of packaging, from pet_biogenic_short	rest_of_packaging_pet_biogenic_short	3.37368	Mt
Rest of packaging, from pp_biogenic_short	rest_of_packaging_pp_biogenic_short	4.54906	Mt
Rest of packaging, from gpps_biogenic_short	rest_of_packaging_gpps_biogenic_short	1.61379	Mt
Rest of packaging, from pvc_biogenic_short	rest_of_packaging_pvc_biogenic_short	0	Mt
Rest of packaging, from pur_flexible_biogenic_short	rest_of_packaging_pur_flexible_biogenic_short	0	Mt
Rest of packaging, from pur_rigid_biogenic_short	rest_of_packaging_pur_rigid_biogenic_short	0.229844	Mt
Textiles, from hdpe_biogenic_short	textiles_hdpe_biogenic_short	0	Mt
Textiles, from pet_biogenic_short	textiles_pet_biogenic_short	0	Mt
Textiles, from pp_biogenic_short	textiles_pp_biogenic_short	0	Mt
Transportation, from hdpe_biogenic_short	transportation_hdpe_biogenic_short	0	Mt
Transportation, from ldpe_biogenic_short	transportation_ldpe_biogenic_short	0	Mt
Transportation, from pp_biogenic_short	transportation_pp_biogenic_short	0	Mt
Transportation, from pvc_biogenic_short	transportation_pvc_biogenic_short	0	Mt
Transportation, from pur_flexible_biogenic_short	transportation_pur_flexible_biogenic_short	0	Mt
Transportation, from pur_rigid_biogenic_short	transportation_pur_rigid_biogenic_short	1.54544	Mt
hdpe_mr, from mechanical recycling_biogenic_short	hdpe_mr_biogenic_short	6.43742	Mt
ldpe_mr, from mechanical recycling_biogenic_short	ldpe_mr_biogenic_short	8.23106	Mt
pet_mr, from mechanical recycling_biogenic_short	pet_mr_biogenic_short	7.9649	Mt
pp_mr, from mechanical recycling_biogenic_short	pp_mr_biogenic_short	11.0814	Mt
gpps_mr, from mechanical recycling_biogenic_short	gpps_mr_biogenic_short	2.26462	Mt
pvc_mr, from mechanical recycling_biogenic_short	pvc_mr_biogenic_short	0	Mt
hips_mr, from mechanical recycling_biogenic_short	hips_mr_biogenic_short	0	Mt
Buildings and construction, from hdpe_mr_biogenic_short	buildings_and_construction_hdpe_mr_biogenic_short	0	Mt
Buildings and construction, from ldpe_mr_biogenic_short	buildings_and_construction_ldpe_mr_biogenic_short	0	Mt
Buildings and construction, from pp_mr_biogenic_short	buildings_and_construction_pp_mr_biogenic_short	0	Mt
Buildings and construction, from gpps_mr_biogenic_short	buildings_and_construction_gpps_mr_biogenic_short	0	Mt
Buildings and construction, from pvc_mr_biogenic_short	buildings_and_construction_pvc_mr_biogenic_short	0	Mt
Medical and hygiene items, from hdpe_mr_biogenic_short	medical_and_hygiene_items_hdpe_mr_biogenic_short	0	Mt
Medical and hygiene items, from ldpe_mr_biogenic_short	medical_and_hygiene_items_ldpe_mr_biogenic_short	0	Mt
Medical and hygiene items, from pet_mr_biogenic_short	medical_and_hygiene_items_pet_mr_biogenic_short	0	Mt
Medical and hygiene items, from pp_mr_biogenic_short	medical_and_hygiene_items_pp_mr_biogenic_short	0	Mt
Medical and hygiene items, from gpps_mr_biogenic_short	medical_and_hygiene_items_gpps_mr_biogenic_short	0	Mt
Medical and hygiene items, from pvc_mr_biogenic_short	medical_and_hygiene_items_pvc_mr_biogenic_short	0	Mt
Medical and hygiene items, from hips_mr_biogenic_short	medical_and_hygiene_items_hips_mr_biogenic_short	0	Mt
Rest of consumer products, from hdpe_mr_biogenic_short	rest_of_consumer_products_hdpe_mr_biogenic_short	0	Mt
Rest of consumer products, from ldpe_mr_biogenic_short	rest_of_consumer_products_ldpe_mr_biogenic_short	0	Mt
Rest of consumer products, from pet_mr_biogenic_short	rest_of_consumer_products_pet_mr_biogenic_short	0.122775	Mt
Rest of consumer products, from pp_mr_biogenic_short	rest_of_consumer_products_pp_mr_biogenic_short	6.07186	Mt
Rest of consumer products, from gpps_mr_biogenic_short	rest_of_consumer_products_gpps_mr_biogenic_short	0	Mt
Rest of consumer products, from pvc_mr_biogenic_short	rest_of_consumer_products_pvc_mr_biogenic_short	0	Mt
Rest of consumer products, from hips_mr_biogenic_short	rest_of_consumer_products_hips_mr_biogenic_short	0	Mt
Electrical and electronic, from hdpe_mr_biogenic_short	electrical_and_electronic_hdpe_mr_biogenic_short	0	Mt
Electrical and electronic, from ldpe_mr_biogenic_short	electrical_and_electronic_ldpe_mr_biogenic_short	0	Mt
Electrical and electronic, from pp_mr_biogenic_short	electrical_and_electronic_pp_mr_biogenic_short	0	Mt
Electrical and electronic, from gpps_mr_biogenic_short	electrical_and_electronic_gpps_mr_biogenic_short	0	Mt
Electrical and electronic, from pvc_mr_biogenic_short	electrical_and_electronic_pvc_mr_biogenic_short	0	Mt
Electrical and electronic, from hips_mr_biogenic_short	electrical_and_electronic_hips_mr_biogenic_short	0	Mt
Mulch films, from ldpe_mr_biogenic_short	mulch_films_ldpe_mr_biogenic_short	0	Mt
Rest of other, from hdpe_mr_biogenic_short	rest_of_other_hdpe_mr_biogenic_short	0	Mt
Rest of other, from ldpe_mr_biogenic_short	rest_of_other_ldpe_mr_biogenic_short	0	Mt
Rest of other, from pp_mr_biogenic_short	rest_of_other_pp_mr_biogenic_short	2.79121	Mt
Rest of other, from gpps_mr_biogenic_short	rest_of_other_gpps_mr_biogenic_short	0	Mt
Rest of other, from pvc_mr_biogenic_short	rest_of_other_pvc_mr_biogenic_short	0	Mt
Rest of other, from hips_mr_biogenic_short	rest_of_other_hips_mr_biogenic_short	0	Mt
Food films, from hdpe_mr_biogenic_short	food_films_hdpe_mr_biogenic_short	0	Mt
Food films, from ldpe_mr_biogenic_short	food_films_ldpe_mr_biogenic_short	0	Mt
Food films, from pet_mr_biogenic_short	food_films_pet_mr_biogenic_short	0	Mt
Food films, from pp_mr_biogenic_short	food_films_pp_mr_biogenic_short	0	Mt
Food films, from gpps_mr_biogenic_short	food_films_gpps_mr_biogenic_short	0	Mt
Food films, from pvc_mr_biogenic_short	food_films_pvc_mr_biogenic_short	0	Mt
Non-food films, from hdpe_mr_biogenic_short	non-food_films_hdpe_mr_biogenic_short	0	Mt
Non-food films, from ldpe_mr_biogenic_short	non-food_films_ldpe_mr_biogenic_short	1.53496	Mt
Non-food films, from pet_mr_biogenic_short	non-food_films_pet_mr_biogenic_short	0	Mt
Non-food films, from pp_mr_biogenic_short	non-food_films_pp_mr_biogenic_short	0	Mt
Non-food films, from gpps_mr_biogenic_short	non-food_films_gpps_mr_biogenic_short	0	Mt
Non-food films, from pvc_mr_biogenic_short	non-food_films_pvc_mr_biogenic_short	0	Mt
Consumer non-food bags, from hdpe_mr_biogenic_short	consumer_non-food_bags_hdpe_mr_biogenic_short	0	Mt
Consumer non-food bags, from ldpe_mr_biogenic_short	consumer_non-food_bags_ldpe_mr_biogenic_short	0	Mt
Beverage bottles, from hdpe_mr_biogenic_short	beverage_bottles_hdpe_mr_biogenic_short	2.39461	Mt
Beverage bottles, from pet_mr_biogenic_short	beverage_bottles_pet_mr_biogenic_short	5.91196	Mt
Beverage bottles, from pp_mr_biogenic_short	beverage_bottles_pp_mr_biogenic_short	0.508962	Mt
Containers for food, from hdpe_mr_biogenic_short	containers_for_food_hdpe_mr_biogenic_short	0.258413	Mt
Containers for food, from ldpe_mr_biogenic_short	containers_for_food_ldpe_mr_biogenic_short	0.0214784	Mt
Containers for food, from pet_mr_biogenic_short	containers_for_food_pet_mr_biogenic_short	1.93016	Mt
Containers for food, from pp_mr_biogenic_short	containers_for_food_pp_mr_biogenic_short	0	Mt
Containers for food, from gpps_mr_biogenic_short	containers_for_food_gpps_mr_biogenic_short	0	Mt
Containers for food, from pvc_mr_biogenic_short	containers_for_food_pvc_mr_biogenic_short	0	Mt
Containers for non-food, from hdpe_mr_biogenic_short	containers_for_non-food_hdpe_mr_biogenic_short	0	Mt
Containers for non-food, from ldpe_mr_biogenic_short	containers_for_non-food_ldpe_mr_biogenic_short	0	Mt
Containers for non-food, from pet_mr_biogenic_short	containers_for_non-food_pet_mr_biogenic_short	0	Mt
Containers for non-food, from pp_mr_biogenic_short	containers_for_non-food_pp_mr_biogenic_short	1.70941	Mt
Containers for non-food, from gpps_mr_biogenic_short	containers_for_non-food_gpps_mr_biogenic_short	0	Mt
Containers for non-food, from pvc_mr_biogenic_short	containers_for_non-food_pvc_mr_biogenic_short	0	Mt
Other food packaging, from hdpe_mr_biogenic_short	other_food_packaging_hdpe_mr_biogenic_short	0	Mt
Other food packaging, from ldpe_mr_biogenic_short	other_food_packaging_ldpe_mr_biogenic_short	0	Mt
Other food packaging, from pet_mr_biogenic_short	other_food_packaging_pet_mr_biogenic_short	0	Mt
Other food packaging, from pp_mr_biogenic_short	other_food_packaging_pp_mr_biogenic_short	0	Mt
Other food packaging, from gpps_mr_biogenic_short	other_food_packaging_gpps_mr_biogenic_short	0	Mt
Other food packaging, from pvc_mr_biogenic_short	other_food_packaging_pvc_mr_biogenic_short	0	Mt
Rest of packaging, from hdpe_mr_biogenic_short	rest_of_packaging_hdpe_mr_biogenic_short	3.7844	Mt
Rest of packaging, from ldpe_mr_biogenic_short	rest_of_packaging_ldpe_mr_biogenic_short	6.67462	Mt
Rest of packaging, from pet_mr_biogenic_short	rest_of_packaging_pet_mr_biogenic_short	0	Mt
Rest of packaging, from pp_mr_biogenic_short	rest_of_packaging_pp_mr_biogenic_short	0	Mt
Rest of packaging, from gpps_mr_biogenic_short	rest_of_packaging_gpps_mr_biogenic_short	2.26462	Mt
Rest of packaging, from pvc_mr_biogenic_short	rest_of_packaging_pvc_mr_biogenic_short	0	Mt
Textiles, from hdpe_mr_biogenic_short	textiles_hdpe_mr_biogenic_short	0	Mt
Textiles, from pet_mr_biogenic_short	textiles_pet_mr_biogenic_short	0	Mt
Textiles, from pp_mr_biogenic_short	textiles_pp_mr_biogenic_short	0	Mt
Transportation, from hdpe_mr_biogenic_short	transportation_hdpe_mr_biogenic_short	0	Mt
Transportation, from ldpe_mr_biogenic_short	transportation_ldpe_mr_biogenic_short	0	Mt
Transportation, from pp_mr_biogenic_short	transportation_pp_mr_biogenic_short	0	Mt
Transportation, from pvc_mr_biogenic_short	transportation_pvc_mr_biogenic_short	0	Mt
methanol, from pp_waste gasification_biogenic_short	methanol_biogenic_short	19.6189	Mt
methanol, from ldpe_waste gasification_biogenic_short	methanol_biogenic_short	16.4831	Mt
methanol, from hdpe_waste gasification_biogenic_short	methanol_biogenic_short	8.66903	Mt
methanol, from gpps_waste gasification_biogenic_short	methanol_biogenic_short	8.02503	Mt
methanol, from hips_waste gasification_biogenic_short	methanol_biogenic_short	0	Mt
benzene, from methanol-to-aromatics_fossil	benzene_fossil	6.03281	Mt
ethylene, from methanol-to-olefins_fossil	ethylene_fossil	0	Mt
propylene, from methanol-to-olefins_fossil	propylene_fossil	0	Mt
p-xylene, from methanol-to-aromatics_fossil	p-xylene_fossil	5.04703	Mt
toluene, from methanol-to-aromatics_fossil	toluene_fossil	0	Mt
acetic_acid, from methanol carbonylation_fossil	acetic_acid_fossil	0.374186	Mt
adipic_acid, from phenol via cyclohexanol_fossil	adipic_acid_fossil	0.310025	Mt
aniline, from nitrobenzene_fossil	aniline_fossil	2.07681	Mt
butene_1, from ethylene by dimerization_fossil	butene_1_fossil	0	Mt
cumene, from benzene and propylene_fossil	cumene_fossil	0.202479	Mt
dinitrotoluene, from toluene by nitration_fossil	dinitrotoluene_fossil	3.20382	Mt
ethylbenzene, from benzene via liquid phase alkylation_fossil	ethylbenzene_fossil	5.66467	Mt
ethylene_glycol, from ethylene via eo_fossil	ethylene_glycol_fossil	2.94332	Mt
ethylene_oxide, from ethylene by oxygen oxidation_fossil	ethylene_oxide_fossil	0.515858	Mt
formaldehyde, from methanol_fossil	formaldehyde_fossil	0.158966	Mt
gpps, by continuous bulk polymerization_fossil	gpps_fossil	4.28069	Mt
hdpe, by gas phase process_fossil	hdpe_fossil	9.98071	Mt
hips, by continuous bulk polymerization_fossil	hips_fossil	1.3266	Mt
ldpe, by gas phase process_fossil	ldpe_fossil	8.66236	Mt
nitrobenzene, from benzene by nitration_fossil	nitrobenzene_fossil	2.77681	Mt
pet, by tpa process_fossil	pet_fossil	8.95537	Mt
phenol, from cumene_fossil	phenol_fossil	0.20843	Mt
polybutadiene, by solution process_fossil	polybutadiene_fossil	0.0914025	Mt
polymeric_mdi, by phosgenation_fossil	polymeric_mdi_fossil	2.70013	Mt
polyol_polyester, from adipic acid and deg_fossil	polyol_polyester_fossil	0.485331	Mt
polyol_polyether, from po and eo by semi-continuous process_fossil	polyol_polyether_fossil	5.12272	Mt
pp, by gas phase process_fossil	pp_fossil	13.8479	Mt
propylene, from ethylene by dimerization and oct_fossil	propylene_fossil	0	Mt
propylene_oxide, by the hppo process_fossil	propylene_oxide_fossil	4.68575	Mt
pur_flexible, from toluene diisocyanate and polyol_fossil	pur_flexible_fossil	6.90828	Mt
pur_rigid, from polymeric MDI and polyol_fossil	pur_rigid_fossil	4.22027	Mt
pvc, by suspension polymerization_fossil	pvc_fossil	18.804	Mt
styrene, from ethylbenzene by dehydrogenation_fossil	styrene_fossil	5.55071	Mt
terephthalic_acid, from p-xylene by air oxidation_fossil	terephthalic_acid_fossil	7.7082	Mt
toluene_diisocyanate, from dinitrotoluene by phosgenation_fossil	toluene_diisocyanate_fossil	2.68352	Mt
vinyl_chloride, from ethylene by a balanced process_fossil	vinyl_chloride_fossil	18.9051	Mt
diethylene_glycol, from ethylene via eo_fossil	diethylene_glycol_fossil	0.242714	Mt
Buildings and construction, from hdpe_fossil	buildings_and_construction_hdpe_fossil	4.44816	Mt
Buildings and construction, from ldpe_fossil	buildings_and_construction_ldpe_fossil	2.27122	Mt
Buildings and construction, from pp_fossil	buildings_and_construction_pp_fossil	2.47769	Mt
Buildings and construction, from gpps_fossil	buildings_and_construction_gpps_fossil	3.74157	Mt
Buildings and construction, from pvc_fossil	buildings_and_construction_pvc_fossil	11.2429	Mt
Buildings and construction, from pur_flexible_fossil	buildings_and_construction_pur_flexible_fossil	1.67865	Mt
Buildings and construction, from pur_rigid_fossil	buildings_and_construction_pur_rigid_fossil	3.27673	Mt
Medical and hygiene items, from hdpe_fossil	medical_and_hygiene_items_hdpe_fossil	0	Mt
Medical and hygiene items, from ldpe_fossil	medical_and_hygiene_items_ldpe_fossil	0	Mt
Medical and hygiene items, from pet_fossil	medical_and_hygiene_items_pet_fossil	0	Mt
Medical and hygiene items, from pp_fossil	medical_and_hygiene_items_pp_fossil	0	Mt
Medical and hygiene items, from gpps_fossil	medical_and_hygiene_items_gpps_fossil	0	Mt
Medical and hygiene items, from pvc_fossil	medical_and_hygiene_items_pvc_fossil	0.257484	Mt
Medical and hygiene items, from hips_fossil	medical_and_hygiene_items_hips_fossil	0.00709625	Mt
Medical and hygiene items, from pur_flexible_fossil	medical_and_hygiene_items_pur_flexible_fossil	0.435822	Mt
Medical and hygiene items, from pur_rigid_fossil	medical_and_hygiene_items_pur_rigid_fossil	0	Mt
Rest of consumer products, from hdpe_fossil	rest_of_consumer_products_hdpe_fossil	0	Mt
Rest of consumer products, from ldpe_fossil	rest_of_consumer_products_ldpe_fossil	2.13624	Mt
Rest of consumer products, from pet_fossil	rest_of_consumer_products_pet_fossil	0.0120761	Mt
Rest of consumer products, from pp_fossil	rest_of_consumer_products_pp_fossil	0	Mt
Rest of consumer products, from gpps_fossil	rest_of_consumer_products_gpps_fossil	0	Mt
Rest of consumer products, from pvc_fossil	rest_of_consumer_products_pvc_fossil	0.75788	Mt
Rest of consumer products, from hips_fossil	rest_of_consumer_products_hips_fossil	0.157808	Mt
Rest of consumer products, from pur_flexible_fossil	rest_of_consumer_products_pur_flexible_fossil	1.07035	Mt
Rest of consumer products, from pur_rigid_fossil	rest_of_consumer_products_pur_rigid_fossil	0	Mt
Electrical and electronic, from hdpe_fossil	electrical_and_electronic_hdpe_fossil	0.478129	Mt
Electrical and electronic, from ldpe_fossil	electrical_and_electronic_ldpe_fossil	0	Mt
Electrical and electronic, from pp_fossil	electrical_and_electronic_pp_fossil	2.15158	Mt
Electrical and electronic, from gpps_fossil	electrical_and_electronic_gpps_fossil	0.539118	Mt
Electrical and electronic, from pvc_fossil	electrical_and_electronic_pvc_fossil	0.956257	Mt
Electrical and electronic, from hips_fossil	electrical_and_electronic_hips_fossil	1.08152	Mt
Electrical and electronic, from pur_flexible_fossil	electrical_and_electronic_pur_flexible_fossil	0.323935	Mt
Electrical and electronic, from pur_rigid_fossil	electrical_and_electronic_pur_rigid_fossil	0	Mt
Mulch films, from ldpe_fossil	mulch_films_ldpe_fossil	1.52113	Mt
Rest of other, from hdpe_fossil	rest_of_other_hdpe_fossil	2.11561	Mt
Rest of other, from ldpe_fossil	rest_of_other_ldpe_fossil	2.49852	Mt
Rest of other, from pp_fossil	rest_of_other_pp_fossil	0	Mt
Rest of other, from gpps_fossil	rest_of_other_gpps_fossil	0	Mt
Rest of other, from pvc_fossil	rest_of_other_pvc_fossil	2.96185	Mt
Rest of other, from hips_fossil	rest_of_other_hips_fossil	0.0801719	Mt
Rest of other, from pur_flexible_fossil	rest_of_other_pur_flexible_fossil	2.00667	Mt
Rest of other, from pur_rigid_fossil	rest_of_other_pur_rigid_fossil	0	Mt
Food films, from hdpe_fossil	food_films_hdpe_fossil	0	Mt
Food films, from ldpe_fossil	food_films_ldpe_fossil	0	Mt
Food films, from pet_fossil	food_films_pet_fossil	0	Mt
Food films, from pp_fossil	food_films_pp_fossil	0	Mt
Food films, from gpps_fossil	food_films_gpps_fossil	0	Mt
Food films, from pvc_fossil	food_films_pvc_fossil	0.312201	Mt
Non-food films, from hdpe_fossil	non-food_films_hdpe_fossil	0	Mt
Non-food films, from ldpe_fossil	non-food_films_ldpe_fossil	0	Mt
Non-food films, from pet_fossil	non-food_films_pet_fossil	0	Mt
Non-food films, from pp_fossil	non-food_films_pp_fossil	0	Mt
Non-food films, from gpps_fossil	non-food_films_gpps_fossil	0	Mt
Non-food films, from pvc_fossil	non-food_films_pvc_fossil	0.235761	Mt
Consumer non-food bags, from hdpe_fossil	consumer_non-food_bags_hdpe_fossil	0	Mt
Consumer non-food bags, from ldpe_fossil	consumer_non-food_bags_ldpe_fossil	0	Mt
Beverage bottles, from hdpe_fossil	beverage_bottles_hdpe_fossil	0	Mt
Beverage bottles, from pet_fossil	beverage_bottles_pet_fossil	0	Mt
Beverage bottles, from pp_fossil	beverage_bottles_pp_fossil	0	Mt
Containers for food, from hdpe_fossil	containers_for_food_hdpe_fossil	0	Mt
Containers for food, from ldpe_fossil	containers_for_food_ldpe_fossil	0	Mt
Containers for food, from pet_fossil	containers_for_food_pet_fossil	0	Mt
Containers for food, from pp_fossil	containers_for_food_pp_fossil	0	Mt
Containers for food, from gpps_fossil	containers_for_food_gpps_fossil	0	Mt
Containers for food, from pvc_fossil	containers_for_food_pvc_fossil	0.478581	Mt
Containers for non-food, from hdpe_fossil	containers_for_non-food_hdpe_fossil	0	Mt
Containers for non-food, from ldpe_fossil	containers_for_non-food_ldpe_fossil	0	Mt
Containers for non-food, from pet_fossil	containers_for_non-food_pet_fossil	0	Mt
Containers for non-food, from pp_fossil	containers_for_non-food_pp_fossil	0	Mt
Containers for non-food, from gpps_fossil	containers_for_non-food_gpps_fossil	0	Mt
Containers for non-food, from pvc_fossil	containers_for_non-food_pvc_fossil	0.340544	Mt
Other food packaging, from hdpe_fossil	other_food_packaging_hdpe_fossil	0	Mt
Other food packaging, from ldpe_fossil	other_food_packaging_ldpe_fossil	0	Mt
Other food packaging, from pet_fossil	other_food_packaging_pet_fossil	0	Mt
Other food packaging, from pp_fossil	other_food_packaging_pp_fossil	0	Mt
Other food packaging, from gpps_fossil	other_food_packaging_gpps_fossil	0	Mt
Other food packaging, from pvc_fossil	other_food_packaging_pvc_fossil	0.076188	Mt
Rest of packaging, from hdpe_fossil	rest_of_packaging_hdpe_fossil	0.529253	Mt
Rest of packaging, from ldpe_fossil	rest_of_packaging_ldpe_fossil	0	Mt
Rest of packaging, from pet_fossil	rest_of_packaging_pet_fossil	0	Mt
Rest of packaging, from pp_fossil	rest_of_packaging_pp_fossil	0	Mt
Rest of packaging, from gpps_fossil	rest_of_packaging_gpps_fossil	0	Mt
Rest of packaging, from pvc_fossil	rest_of_packaging_pvc_fossil	0.478581	Mt
Rest of packaging, from pur_flexible_fossil	rest_of_packaging_pur_flexible_fossil	0.117748	Mt
Rest of packaging, from pur_rigid_fossil	rest_of_packaging_pur_rigid_fossil	0	Mt
Textiles, from hdpe_fossil	textiles_hdpe_fossil	0.527519	Mt
Textiles, from pet_fossil	textiles_pet_fossil	8.94329	Mt
Textiles, from pp_fossil	textiles_pp_fossil	7.58059	Mt
Transportation, from hdpe_fossil	transportation_hdpe_fossil	1.88204	Mt
Transportation, from ldpe_fossil	transportation_ldpe_fossil	0.235255	Mt
Transportation, from pp_fossil	transportation_pp_fossil	1.63807	Mt
Transportation, from pvc_fossil	transportation_pvc_fossil	0.705766	Mt
Transportation, from pur_flexible_fossil	transportation_pur_flexible_fossil	1.2751	Mt
Transportation, from pur_rigid_fossil	transportation_pur_rigid_fossil	0.943545	Mt
hdpe_mr, from mechanical recycling_fossil	hdpe_mr_fossil	5.4233	Mt
ldpe_mr, from mechanical recycling_fossil	ldpe_mr_fossil	3.96668	Mt
pet_mr, from mechanical recycling_fossil	pet_mr_fossil	6.46233	Mt
pp_mr, from mechanical recycling_fossil	pp_mr_fossil	6.06746	Mt
gpps_mr, from mechanical recycling_fossil	gpps_mr_fossil	0.800863	Mt
pvc_mr, from mechanical recycling_fossil	pvc_mr_fossil	5.48154	Mt
hips_mr, from mechanical recycling_fossil	hips_mr_fossil	0.602415	Mt
Buildings and construction, from hdpe_mr_fossil	buildings_and_construction_hdpe_mr_fossil	2.36548	Mt
Buildings and construction, from ldpe_mr_fossil	buildings_and_construction_ldpe_mr_fossil	0	Mt
Buildings and construction, from pp_mr_fossil	buildings_and_construction_pp_mr_fossil	0	Mt
Buildings and construction, from gpps_mr_fossil	buildings_and_construction_gpps_mr_fossil	0.800863	Mt
Buildings and construction, from pvc_mr_fossil	buildings_and_construction_pvc_mr_fossil	5.48154	Mt
Medical and hygiene items, from hdpe_mr_fossil	medical_and_hygiene_items_hdpe_mr_fossil	0.128843	Mt
Medical and hygiene items, from ldpe_mr_fossil	medical_and_hygiene_items_ldpe_mr_fossil	0.363789	Mt
Medical and hygiene items, from pet_mr_fossil	medical_and_hygiene_items_pet_mr_fossil	0	Mt
Medical and hygiene items, from pp_mr_fossil	medical_and_hygiene_items_pp_mr_fossil	0	Mt
Medical and hygiene items, from gpps_mr_fossil	medical_and_hygiene_items_gpps_mr_fossil	0	Mt
Medical and hygiene items, from pvc_mr_fossil	medical_and_hygiene_items_pvc_mr_fossil	0	Mt
Medical and hygiene items, from hips_mr_fossil	medical_and_hygiene_items_hips_mr_fossil	0	Mt
Rest of consumer products, from hdpe_mr_fossil	rest_of_consumer_products_hdpe_mr_fossil	2.74802	Mt
Rest of consumer products, from ldpe_mr_fossil	rest_of_consumer_products_ldpe_mr_fossil	2.40757	Mt
Rest of consumer products, from pet_mr_fossil	rest_of_consumer_products_pet_mr_fossil	0	Mt
Rest of consumer products, from pp_mr_fossil	rest_of_consumer_products_pp_mr_fossil	0	Mt
Rest of consumer products, from gpps_mr_fossil	rest_of_consumer_products_gpps_mr_fossil	0	Mt
Rest of consumer products, from pvc_mr_fossil	rest_of_consumer_products_pvc_mr_fossil	0	Mt
Rest of consumer products, from hips_mr_fossil	rest_of_consumer_products_hips_mr_fossil	0	Mt
Electrical and electronic, from hdpe_mr_fossil	electrical_and_electronic_hdpe_mr_fossil	0	Mt
Electrical and electronic, from ldpe_mr_fossil	electrical_and_electronic_ldpe_mr_fossil	1.19532	Mt
Electrical and electronic, from pp_mr_fossil	electrical_and_electronic_pp_mr_fossil	0	Mt
Electrical and electronic, from gpps_mr_fossil	electrical_and_electronic_gpps_mr_fossil	0	Mt
Electrical and electronic, from pvc_mr_fossil	electrical_and_electronic_pvc_mr_fossil	0	Mt
Electrical and electronic, from hips_mr_fossil	electrical_and_electronic_hips_mr_fossil	0.602415	Mt
Mulch films, from ldpe_mr_fossil	mulch_films_ldpe_mr_fossil	0	Mt
Rest of other, from hdpe_mr_fossil	rest_of_other_hdpe_mr_fossil	0	Mt
Rest of other, from ldpe_mr_fossil	rest_of_other_ldpe_mr_fossil	0	Mt
Rest of other, from pp_mr_fossil	rest_of_other_pp_mr_fossil	1.58889	Mt
Rest of other, from gpps_mr_fossil	rest_of_other_gpps_mr_fossil	0	Mt
Rest of other, from pvc_mr_fossil	rest_of_other_pvc_mr_fossil	0	Mt
Rest of other, from hips_mr_fossil	rest_of_other_hips_mr_fossil	0	Mt
Food films, from hdpe_mr_fossil	food_films_hdpe_mr_fossil	0	Mt
Food films, from ldpe_mr_fossil	food_films_ldpe_mr_fossil	0	Mt
Food films, from pet_mr_fossil	food_films_pet_mr_fossil	0	Mt
Food films, from pp_mr_fossil	food_films_pp_mr_fossil	0	Mt
Food films, from gpps_mr_fossil	food_films_gpps_mr_fossil	0	Mt
Food films, from pvc_mr_fossil	food_films_pvc_mr_fossil	0	Mt
Non-food films, from hdpe_mr_fossil	non-food_films_hdpe_mr_fossil	0	Mt
Non-food films, from ldpe_mr_fossil	non-food_films_ldpe_mr_fossil	0	Mt
Non-food films, from pet_mr_fossil	non-food_films_pet_mr_fossil	0	Mt
Non-food films, from pp_mr_fossil	non-food_films_pp_mr_fossil	0	Mt
Non-food films, from gpps_mr_fossil	non-food_films_gpps_mr_fossil	0	Mt
Non-food films, from pvc_mr_fossil	non-food_films_pvc_mr_fossil	0	Mt
Consumer non-food bags, from hdpe_mr_fossil	consumer_non-food_bags_hdpe_mr_fossil	0.18095	Mt
Consumer non-food bags, from ldpe_mr_fossil	consumer_non-food_bags_ldpe_mr_fossil	0	Mt
Beverage bottles, from hdpe_mr_fossil	beverage_bottles_hdpe_mr_fossil	0	Mt
Beverage bottles, from pet_mr_fossil	beverage_bottles_pet_mr_fossil	0	Mt
Beverage bottles, from pp_mr_fossil	beverage_bottles_pp_mr_fossil	0	Mt
Containers for food, from hdpe_mr_fossil	containers_for_food_hdpe_mr_fossil	0	Mt
Containers for food, from ldpe_mr_fossil	containers_for_food_ldpe_mr_fossil	0	Mt
Containers for food, from pet_mr_fossil	containers_for_food_pet_mr_fossil	0	Mt
Containers for food, from pp_mr_fossil	containers_for_food_pp_mr_fossil	0	Mt
Containers for food, from gpps_mr_fossil	containers_for_food_gpps_mr_fossil	0	Mt
Containers for food, from pvc_mr_fossil	containers_for_food_pvc_mr_fossil	0	Mt
Containers for non-food, from hdpe_mr_fossil	containers_for_non-food_hdpe_mr_fossil	0	Mt
Containers for non-food, from ldpe_mr_fossil	containers_for_non-food_ldpe_mr_fossil	0	Mt
Containers for non-food, from pet_mr_fossil	containers_for_non-food_pet_mr_fossil	0	Mt
Containers for non-food, from pp_mr_fossil	containers_for_non-food_pp_mr_fossil	0	Mt
Containers for non-food, from gpps_mr_fossil	containers_for_non-food_gpps_mr_fossil	0	Mt
Containers for non-food, from pvc_mr_fossil	containers_for_non-food_pvc_mr_fossil	0	Mt
Other food packaging, from hdpe_mr_fossil	other_food_packaging_hdpe_mr_fossil	0	Mt
Other food packaging, from ldpe_mr_fossil	other_food_packaging_ldpe_mr_fossil	0	Mt
Other food packaging, from pet_mr_fossil	other_food_packaging_pet_mr_fossil	0	Mt
Other food packaging, from pp_mr_fossil	other_food_packaging_pp_mr_fossil	0	Mt
Other food packaging, from gpps_mr_fossil	other_food_packaging_gpps_mr_fossil	0	Mt
Other food packaging, from pvc_mr_fossil	other_food_packaging_pvc_mr_fossil	0	Mt
Rest of packaging, from hdpe_mr_fossil	rest_of_packaging_hdpe_mr_fossil	0	Mt
Rest of packaging, from ldpe_mr_fossil	rest_of_packaging_ldpe_mr_fossil	0	Mt
Rest of packaging, from pet_mr_fossil	rest_of_packaging_pet_mr_fossil	0	Mt
Rest of packaging, from pp_mr_fossil	rest_of_packaging_pp_mr_fossil	0	Mt
Rest of packaging, from gpps_mr_fossil	rest_of_packaging_gpps_mr_fossil	0	Mt
Rest of packaging, from pvc_mr_fossil	rest_of_packaging_pvc_mr_fossil	0	Mt
Textiles, from hdpe_mr_fossil	textiles_hdpe_mr_fossil	0	Mt
Textiles, from pet_mr_fossil	textiles_pet_mr_fossil	6.46233	Mt
Textiles, from pp_mr_fossil	textiles_pp_mr_fossil	0	Mt
Transportation, from hdpe_mr_fossil	transportation_hdpe_mr_fossil	0	Mt
Transportation, from ldpe_mr_fossil	transportation_ldpe_mr_fossil	0	Mt
Transportation, from pp_mr_fossil	transportation_pp_mr_fossil	4.47857	Mt
Transportation, from pvc_mr_fossil	transportation_pvc_mr_fossil	0	Mt
methanol, from pp_waste gasification_fossil	methanol_fossil	10.6215	Mt
methanol, from ldpe_waste gasification_fossil	methanol_fossil	7.85187	Mt
methanol, from hdpe_waste gasification_fossil	methanol_fossil	6.85144	Mt
methanol, from gpps_waste gasification_fossil	methanol_fossil	2.61002	Mt
methanol, from hips_waste gasification_fossil	methanol_fossil	1.20961	Mt
agricultural residue, from barley straw	agricultural_residue	3.0554e-05	Mt
agricultural residue, from maize stover	agricultural_residue	144.618	Mt
agricultural residue, from rapeseed straw	agricultural_residue	5.64073	Mt
agricultural residue, from rice straw	agricultural_residue	75.9281	Mt
agricultural residue, from sorghum straw	agricultural_residue	1.36186	Mt
agricultural residue, from soybean straw	agricultural_residue	0.256533	Mt
agricultural residue, from sugarcane tops and leaves	agricultural_residue	0.00134387	Mt
agricultural residue, from wheat straw	agricultural_residue	17.7945	Mt
ammonia, from Haber-Bosch process	ammonia	1.37557	Mt
ammonium sulfate, from ammonia and sulfuric acid	ammonium_sulfate	0	Mt
cooling water	cooling_water	1263.08	PJ
corn steep liquor, from corn	corn_steep_liquor	0	Mt
electricity, from electricity_biogenic_long	electricity	0	TWh
electricity, from electricity_biogenic_short	electricity	0	TWh
electricity, from electricity_non_biomass	electricity	337.195	TWh
electricity_biogenic, from agricultural residue	electricity_biogenic_short	0	TWh
electricity_biogenic, from forest residue	electricity_biogenic_long	0	TWh
enzyme, from potato starch	enzyme	0	Mt
heat, high temperature, from agricultural residue	heat_high	0	PJ
heat, high temperature, from forest residue	heat_high	0	PJ
hydrogen, from PEM electrolysis	hydrogen	1.26985	Mt
nitric_acid, from ammonia	nitric_acid	5.11079	Mt
nitrogen, from crogenic air separation, improved	nitrogen_liquid	5.35621	Mt
oxygen, from cryogenic air separation, improved	oxygen_liquid	67.7941	Mt
potato starch, from potato	potato_starch	0	Mt
steam, high temperature, from heat	steam_high	1200.31	PJ
sulfur dioxide, from sulfur	sulfur_dioxide	0	Mt
hydrogen_peroxide, by anthraquinone process	hydrogen_peroxide	0	Mt
ammonia, anhydrous, liquid, from ammonia production, steam reforming, liquid_fossil	ammonia	0	Mt
benzene, from BTX production, from pyrolysis gas, average_fossil	benzene_fossil	0	Mt
benzene, from BTX production, from reformate, average_fossil	benzene_fossil	0	Mt
butadiene, from butadiene purification, extractive distillation of crude butadiene_fossil	butadiene_fossil	0.0933037	Mt
butadiene, crude, from unsaturated hydrocarbons production, steam cracking operation, average_fossil	butadiene_crude_fossil	0.0952079	Mt
butane, from natural gas liquids fractionation_fossil	butane_fossil	6.25752	Mt
butene, mixed, from unsaturated hydrocarbons production, steam cracking operation, average_fossil	butene_1_fossil	0.636106	Mt
carbon monoxide, from carbon monoxide production_fossil	carbon_monoxide_fossil	1.52308	Mt
diesel, from diesel production, petroleum refinery operation_fossil	diesel_fossil	1.54507	Mt
ethane, from natural gas liquids fractionation_fossil	ethane_fossil	1.7382	Mt
ethylene, from unsaturated hydrocarbons production, steam cracking operation, average_fossil	ethylene_fossil	31.0142	Mt
heat, district or industrial, natural gas, from heat production, natural gas, at industrial furnace low-NOx >100kW_fossil	heat_high	2180.18	PJ
heavy fuel oil, from heavy fuel oil production, petroleum refinery operation_fossil	heavy_fuel_oil_fossil	1.00523	Mt
hydrogen, gaseous, low pressure, from hydrogen production, steam methane reforming_fossil	hydrogen	0	Mt
isobutane, from natural gas liquids fractionation_fossil	isobutane_fossil	0	Mt
methanol, from methanol production, natural gas reforming_fossil	methanol_fossil	0	Mt
naphtha, from naphtha production, petroleum refinery operation_fossil	naphtha_fossil	24.721	Mt
natural gas liquids, from natural gas liquids production_fossil	natural_gas_liquids_fossil	11.6626	Mt
p-xylene, from BTX production, from pyrolysis gas, average_fossil	p-xylene_fossil	0	Mt
p-xylene, from BTX production, from reformate, average_fossil	p-xylene_fossil	0	Mt
pentane, from natural gas liquids fractionation_fossil	pentane_fossil	0	Mt
propane, from natural gas liquids fractionation_fossil	propane_fossil	2.93562	Mt
propylene, from potroleum refinery openration_fossil	propylene_fossil	17.9707	Mt
propylene, from unsaturated hydrocarbons production, steam cracking operation, average_fossil	propylene_fossil	0	Mt
pyrolysis gas, containing benzene, toluene and xylene, from unsaturated hydrocarbons production, steam cracking operation, average_fossil	pyrolysis_gas_fossil	0	Mt
reformate, from reformate production, petroleum refinery operation_fossil	reformate_fossil	1.74176	Mt
toluene, liquid, from BTX production, from pyrolysis gas, average_fossil	toluene_fossil	0	Mt
toluene, liquid, from BTX production, from reformate, average_fossil	toluene_fossil	1.68358	Mt
Mulch films, from pbat_biogenic_short replacing ldpe	mulch_films_ldpe_pbat_biogenic_short_replaced	0	Mt
Mulch films, from pbat_biogenic_long replacing ldpe	mulch_films_ldpe_pbat_biogenic_long_replaced	0	Mt
Mulch films, from pbs_biogenic_short replacing ldpe	mulch_films_ldpe_pbs_biogenic_short_replaced	0	Mt
Mulch films, from pbs_biogenic_long replacing ldpe	mulch_films_ldpe_pbs_biogenic_long_replaced	0	Mt
Mulch films, from pla_biogenic_short replacing ldpe	mulch_films_ldpe_pla_biogenic_short_replaced	0	Mt
Mulch films, from pla_biogenic_long replacing ldpe	mulch_films_ldpe_pla_biogenic_long_replaced	0	Mt
Medical and hygiene items, from phb_biogenic_short replacing hdpe	medical_and_hygiene_items_hdpe_phb_biogenic_short_replaced	0	Mt
Medical and hygiene items, from phb_biogenic_long replacing hdpe	medical_and_hygiene_items_hdpe_phb_biogenic_long_replaced	0	Mt
Medical and hygiene items, from phb_biogenic_short replacing pp	medical_and_hygiene_items_pp_phb_biogenic_short_replaced	0	Mt
Medical and hygiene items, from phb_biogenic_long replacing pp	medical_and_hygiene_items_pp_phb_biogenic_long_replaced	0	Mt
Medical and hygiene items, from pla_biogenic_short replacing hdpe	medical_and_hygiene_items_hdpe_pla_biogenic_short_replaced	0	Mt
Medical and hygiene items, from pla_biogenic_long replacing hdpe	medical_and_hygiene_items_hdpe_pla_biogenic_long_replaced	0	Mt
Medical and hygiene items, from pla_biogenic_short replacing ldpe	medical_and_hygiene_items_ldpe_pla_biogenic_short_replaced	0	Mt
Medical and hygiene items, from pla_biogenic_long replacing ldpe	medical_and_hygiene_items_ldpe_pla_biogenic_long_replaced	0	Mt
Medical and hygiene items, from pla_biogenic_short replacing pp	medical_and_hygiene_items_pp_pla_biogenic_short_replaced	0	Mt
Medical and hygiene items, from pla_biogenic_long replacing pp	medical_and_hygiene_items_pp_pla_biogenic_long_replaced	0	Mt
Beverage bottles, from pef_biogenic_short replacing pet	beverage_bottles_pet_pef_biogenic_short_replaced	0	Mt
Beverage bottles, from pef_biogenic_long replacing pet	beverage_bottles_pet_pef_biogenic_long_replaced	0	Mt
Beverage bottles, from pla_biogenic_short replacing hdpe	beverage_bottles_hdpe_pla_biogenic_short_replaced	0	Mt
Beverage bottles, from pla_biogenic_long replacing hdpe	beverage_bottles_hdpe_pla_biogenic_long_replaced	0	Mt
Beverage bottles, from pla_biogenic_short replacing pet	beverage_bottles_pet_pla_biogenic_short_replaced	0	Mt
Beverage bottles, from pla_biogenic_long replacing pet	beverage_bottles_pet_pla_biogenic_long_replaced	0	Mt
Consumer non-food bags, from pla_biogenic_short replacing hdpe	consumer_non-food_bags_hdpe_pla_biogenic_short_replaced	0	Mt
Consumer non-food bags, from pla_biogenic_long replacing hdpe	consumer_non-food_bags_hdpe_pla_biogenic_long_replaced	0	Mt
Consumer non-food bags, from pla_biogenic_short replacing ldpe	consumer_non-food_bags_ldpe_pla_biogenic_short_replaced	0	Mt
Consumer non-food bags, from pla_biogenic_long replacing ldpe	consumer_non-food_bags_ldpe_pla_biogenic_long_replaced	0	Mt
Consumer non-food bags, from pla_biogenic_short replacing pet	consumer_non-food_bags_pet_pla_biogenic_short_replaced	0	Mt
Consumer non-food bags, from pla_biogenic_long replacing pet	consumer_non-food_bags_pet_pla_biogenic_long_replaced	0	Mt
Containers for food, from pbs_biogenic_short replacing gpps	containers_for_food_gpps_pbs_biogenic_short_replaced	0	Mt
Containers for food, from pbs_biogenic_long replacing gpps	containers_for_food_gpps_pbs_biogenic_long_replaced	0	Mt
Containers for food, from pla_biogenic_short replacing gpps	containers_for_food_gpps_pla_biogenic_short_replaced	0	Mt
Containers for food, from pla_biogenic_long replacing gpps	containers_for_food_gpps_pla_biogenic_long_replaced	0	Mt
Containers for food, from pla_biogenic_short replacing pet	containers_for_food_pet_pla_biogenic_short_replaced	0	Mt
Containers for food, from pla_biogenic_long replacing pet	containers_for_food_pet_pla_biogenic_long_replaced	0	Mt
Containers for food, from pla_biogenic_short replacing pp	containers_for_food_pp_pla_biogenic_short_replaced	0	Mt
Containers for food, from pla_biogenic_long replacing pp	containers_for_food_pp_pla_biogenic_long_replaced	0	Mt
Containers for non-food, from pla_biogenic_short replacing gpps	containers_for_non-food_gpps_pla_biogenic_short_replaced	0	Mt
Containers for non-food, from pla_biogenic_long replacing gpps	containers_for_non-food_gpps_pla_biogenic_long_replaced	0	Mt
Containers for non-food, from pla_biogenic_short replacing pet	containers_for_non-food_pet_pla_biogenic_short_replaced	0	Mt
Containers for non-food, from pla_biogenic_long replacing pet	containers_for_non-food_pet_pla_biogenic_long_replaced	0	Mt
Food films, from pla_biogenic_short replacing ldpe	food_films_ldpe_pla_biogenic_short_replaced	0	Mt
Food films, from pla_biogenic_long replacing ldpe	food_films_ldpe_pla_biogenic_long_replaced	0	Mt
Food films, from pla_biogenic_short replacing pet	food_films_pet_pla_biogenic_short_replaced	0	Mt
Food films, from pla_biogenic_long replacing pet	food_films_pet_pla_biogenic_long_replaced	0	Mt
Food films, from pla_biogenic_short replacing pp	food_films_pp_pla_biogenic_short_replaced	0	Mt
Food films, from pla_biogenic_long replacing pp	food_films_pp_pla_biogenic_long_replaced	0	Mt
Non-food films, from pla_biogenic_short replacing pp	non-food_films_pp_pla_biogenic_short_replaced	0	Mt
Non-food films, from pla_biogenic_long replacing pp	non-food_films_pp_pla_biogenic_long_replaced	0	Mt
Other food packaging, from phb_biogenic_short replacing gpps	other_food_packaging_gpps_phb_biogenic_short_replaced	0	Mt
Other food packaging, from phb_biogenic_long replacing gpps	other_food_packaging_gpps_phb_biogenic_long_replaced	0	Mt
Other food packaging, from phb_biogenic_short replacing pp	other_food_packaging_pp_phb_biogenic_short_replaced	0	Mt
Other food packaging, from phb_biogenic_long replacing pp	other_food_packaging_pp_phb_biogenic_long_replaced	0	Mt
Other food packaging, from pla_biogenic_short replacing gpps	other_food_packaging_gpps_pla_biogenic_short_replaced	0	Mt
Other food packaging, from pla_biogenic_long replacing gpps	other_food_packaging_gpps_pla_biogenic_long_replaced	0	Mt
Other food packaging, from pla_biogenic_short replacing hdpe	other_food_packaging_hdpe_pla_biogenic_short_replaced	0	Mt
Other food packaging, from pla_biogenic_long replacing hdpe	other_food_packaging_hdpe_pla_biogenic_long_replaced	0	Mt
Other food packaging, from pla_biogenic_short replacing pet	other_food_packaging_pet_pla_biogenic_short_replaced	0	Mt
Other food packaging, from pla_biogenic_long replacing pet	other_food_packaging_pet_pla_biogenic_long_replaced	0	Mt
Other food packaging, from pla_biogenic_short replacing pp	other_food_packaging_pp_pla_biogenic_short_replaced	0	Mt
Other food packaging, from pla_biogenic_long replacing pp	other_food_packaging_pp_pla_biogenic_long_replaced	0	Mt
waste incineration from hdpe_waste_co2	hdpe_waste_co2	0	Mt
waste incineration from ldpe_waste_co2	ldpe_waste_co2	0	Mt
waste incineration from pp_waste_co2	pp_waste_co2	0	Mt
waste incineration from gpps_waste_co2	gpps_waste_co2	0	Mt
waste incineration from pvc_waste_co2	pvc_waste_co2	0	Mt
waste incineration from pur_flexible_waste_co2	pur_flexible_waste_co2	0	Mt
waste incineration from pur_rigid_waste_co2	pur_rigid_waste_co2	0	Mt
waste incineration from pet_waste_co2	pet_waste_co2	0	Mt
waste incineration from hdpe_waste_biogenic_long	hdpe_waste_biogenic_long	0	Mt
waste incineration from ldpe_waste_biogenic_long	ldpe_waste_biogenic_long	0	Mt
waste incineration from pp_waste_biogenic_long	pp_waste_biogenic_long	0.0734116	Mt
waste incineration from gpps_waste_biogenic_long	gpps_waste_biogenic_long	0.264104	Mt
waste incineration from pvc_waste_biogenic_long	pvc_waste_biogenic_long	0	Mt
waste incineration from pur_flexible_waste_biogenic_long	pur_flexible_waste_biogenic_long	0	Mt
waste incineration from pur_rigid_waste_biogenic_long	pur_rigid_waste_biogenic_long	0	Mt
waste incineration from pet_waste_biogenic_long	pet_waste_biogenic_long	0	Mt
waste incineration from hips_waste_biogenic_long	hips_waste_biogenic_long	0	Mt
waste incineration from hdpe_waste_biogenic_short	hdpe_waste_biogenic_short	1.96971	Mt
waste incineration from ldpe_waste_biogenic_short	ldpe_waste_biogenic_short	1.83488	Mt
waste incineration from pp_waste_biogenic_short	pp_waste_biogenic_short	4.68878	Mt
waste incineration from gpps_waste_biogenic_short	gpps_waste_biogenic_short	1.39646	Mt
waste incineration from pvc_waste_biogenic_short	pvc_waste_biogenic_short	0	Mt
waste incineration from pur_flexible_waste_biogenic_short	pur_flexible_waste_biogenic_short	0	Mt
waste incineration from pur_rigid_waste_biogenic_short	pur_rigid_waste_biogenic_short	8.6103	Mt
waste incineration from pet_waste_biogenic_short	pet_waste_biogenic_short	9.72449	Mt
waste incineration from hips_waste_biogenic_short	hips_waste_biogenic_short	0	Mt
waste incineration from hdpe_waste_fossil	hdpe_waste_fossil	1.22115	Mt
waste incineration from ldpe_waste_fossil	ldpe_waste_fossil	0.828321	Mt
waste incineration from pp_waste_fossil	pp_waste_fossil	2.47045	Mt
waste incineration from gpps_waste_fossil	gpps_waste_fossil	0.389852	Mt
waste incineration from pvc_waste_fossil	pvc_waste_fossil	12.081	Mt
waste incineration from pur_flexible_waste_fossil	pur_flexible_waste_fossil	5.86433	Mt
waste incineration from pur_rigid_waste_fossil	pur_rigid_waste_fossil	2.83687	Mt
waste incineration from pet_waste_fossil	pet_waste_fossil	7.88998	Mt
waste incineration from hips_waste_fossil	hips_waste_fossil	0.149758	Mt
waste incineration from pbat_biogenic_short_waste	pbat_biogenic_short_waste	0	Mt
waste incineration from pbat_biogenic_long_waste	pbat_biogenic_long_waste	0	Mt
waste incineration from pbs_biogenic_short_waste	pbs_biogenic_short_waste	0	Mt
waste incineration from pbs_biogenic_long_waste	pbs_biogenic_long_waste	0	Mt
waste incineration from pla_biogenic_short_waste	pla_biogenic_short_waste	0	Mt
waste incineration from pla_biogenic_long_waste	pla_biogenic_long_waste	0	Mt
waste incineration from phb_biogenic_short_waste	phb_biogenic_short_waste	0	Mt
waste incineration from phb_biogenic_long_waste	phb_biogenic_long_waste	0	Mt
waste incineration from pef_biogenic_short_waste	pef_biogenic_short_waste	0	Mt
waste incineration from pef_biogenic_long_waste	pef_biogenic_long_waste	0	Mt
CCS_fossil	co2_storage_fossil	23.5738	Mt
CCS_biogenic_short	co2_storage_biogenic_short	209.134	Mt
CCS_biogenic_long	co2_storage_biogenic_long	6.23694	Mt

## Sheet: Table S30_EAF
process	product_name	value	unit
benzene, from methanol-to-aromatics_co2	benzene_co2	0	Mt
carbon_monoxide, from co2_co2	carbon_monoxide_co2	0	Mt
ethylene, from methanol-to-olefins_co2	ethylene_co2	0	Mt
methanol, from co2 hydrogenation_co2	methanol_co2	0	Mt
propylene, from methanol-to-olefins_co2	propylene_co2	0	Mt
p-xylene, from methanol-to-aromatics_co2	p-xylene_co2	0	Mt
toluene, from methanol-to-aromatics_co2	toluene_co2	0	Mt
acetic_acid, from methanol carbonylation_co2	acetic_acid_co2	0	Mt
adipic_acid, from phenol via cyclohexanol_co2	adipic_acid_co2	0	Mt
aniline, from nitrobenzene_co2	aniline_co2	0	Mt
butene_1, from ethylene by dimerization_co2	butene_1_co2	0	Mt
chlorobenzene, from benzene and chlorine_co2	chlorobenzene_co2	0	Mt
cumene, from benzene and propylene_co2	cumene_co2	0	Mt
dinitrotoluene, from toluene by nitration_co2	dinitrotoluene_co2	0	Mt
ethylbenzene, from benzene via liquid phase alkylation_co2	ethylbenzene_co2	0	Mt
ethylene_glycol, from ethylene via eo_co2	ethylene_glycol_co2	0	Mt
ethylene_oxide, from ethylene by oxygen oxidation_co2	ethylene_oxide_co2	0	Mt
formaldehyde, from methanol_co2	formaldehyde_co2	0	Mt
gpps, by continuous bulk polymerization_co2	gpps_co2	0	Mt
hdpe, by gas phase process_co2	hdpe_co2	0	Mt
ldpe, by gas phase process_co2	ldpe_co2	0	Mt
nitrobenzene, from benzene by nitration_co2	nitrobenzene_co2	0	Mt
pet, by tpa process_co2	pet_co2	0	Mt
phenol, from cumene_co2	phenol_co2	0	Mt
polymeric_mdi, by phosgenation_co2	polymeric_mdi_co2	0	Mt
polyol_polyester, from adipic acid and deg_co2	polyol_polyester_co2	0	Mt
polyol_polyether, from po and eo by semi-continuous process_co2	polyol_polyether_co2	0	Mt
pp, by gas phase process_co2	pp_co2	0	Mt
propylene, from ethylene by dimerization and oct_co2	propylene_co2	0	Mt
propylene_oxide, by the hppo process_co2	propylene_oxide_co2	0	Mt
pur_flexible, from toluene diisocyanate and polyol_co2	pur_flexible_co2	0	Mt
pur_rigid, from polymeric MDI and polyol_co2	pur_rigid_co2	0	Mt
pvc, by suspension polymerization_co2	pvc_co2	0	Mt
styrene, from ethylbenzene by dehydrogenation_co2	styrene_co2	0	Mt
terephthalic_acid, from p-xylene by air oxidation_co2	terephthalic_acid_co2	0	Mt
toluene_diisocyanate, from dinitrotoluene by phosgenation_co2	toluene_diisocyanate_co2	0	Mt
vinyl_chloride, from ethylene by a balanced process_co2	vinyl_chloride_co2	0	Mt
diethylene_glycol, from ethylene via eo_co2	diethylene_glycol_co2	0	Mt
Buildings and construction, from hdpe_co2	buildings_and_construction_hdpe_co2	0	Mt
Buildings and construction, from ldpe_co2	buildings_and_construction_ldpe_co2	0	Mt
Buildings and construction, from pp_co2	buildings_and_construction_pp_co2	0	Mt
Buildings and construction, from gpps_co2	buildings_and_construction_gpps_co2	0	Mt
Buildings and construction, from pvc_co2	buildings_and_construction_pvc_co2	0	Mt
Buildings and construction, from pur_flexible_co2	buildings_and_construction_pur_flexible_co2	0	Mt
Buildings and construction, from pur_rigid_co2	buildings_and_construction_pur_rigid_co2	0	Mt
Medical and hygiene items, from hdpe_co2	medical_and_hygiene_items_hdpe_co2	0	Mt
Medical and hygiene items, from ldpe_co2	medical_and_hygiene_items_ldpe_co2	0	Mt
Medical and hygiene items, from pet_co2	medical_and_hygiene_items_pet_co2	0	Mt
Medical and hygiene items, from pp_co2	medical_and_hygiene_items_pp_co2	0	Mt
Medical and hygiene items, from gpps_co2	medical_and_hygiene_items_gpps_co2	0	Mt
Medical and hygiene items, from pvc_co2	medical_and_hygiene_items_pvc_co2	0	Mt
Medical and hygiene items, from pur_flexible_co2	medical_and_hygiene_items_pur_flexible_co2	0	Mt
Medical and hygiene items, from pur_rigid_co2	medical_and_hygiene_items_pur_rigid_co2	0	Mt
Rest of consumer products, from hdpe_co2	rest_of_consumer_products_hdpe_co2	0	Mt
Rest of consumer products, from ldpe_co2	rest_of_consumer_products_ldpe_co2	0	Mt
Rest of consumer products, from pet_co2	rest_of_consumer_products_pet_co2	0	Mt
Rest of consumer products, from pp_co2	rest_of_consumer_products_pp_co2	0	Mt
Rest of consumer products, from gpps_co2	rest_of_consumer_products_gpps_co2	0	Mt
Rest of consumer products, from pvc_co2	rest_of_consumer_products_pvc_co2	0	Mt
Rest of consumer products, from pur_flexible_co2	rest_of_consumer_products_pur_flexible_co2	0	Mt
Rest of consumer products, from pur_rigid_co2	rest_of_consumer_products_pur_rigid_co2	0	Mt
Electrical and electronic, from hdpe_co2	electrical_and_electronic_hdpe_co2	0	Mt
Electrical and electronic, from ldpe_co2	electrical_and_electronic_ldpe_co2	0	Mt
Electrical and electronic, from pp_co2	electrical_and_electronic_pp_co2	0	Mt
Electrical and electronic, from gpps_co2	electrical_and_electronic_gpps_co2	0	Mt
Electrical and electronic, from pvc_co2	electrical_and_electronic_pvc_co2	0	Mt
Electrical and electronic, from pur_flexible_co2	electrical_and_electronic_pur_flexible_co2	0	Mt
Electrical and electronic, from pur_rigid_co2	electrical_and_electronic_pur_rigid_co2	0	Mt
Mulch films, from ldpe_co2	mulch_films_ldpe_co2	0	Mt
Rest of other, from hdpe_co2	rest_of_other_hdpe_co2	0	Mt
Rest of other, from ldpe_co2	rest_of_other_ldpe_co2	0	Mt
Rest of other, from pp_co2	rest_of_other_pp_co2	0	Mt
Rest of other, from gpps_co2	rest_of_other_gpps_co2	0	Mt
Rest of other, from pvc_co2	rest_of_other_pvc_co2	0	Mt
Rest of other, from pur_flexible_co2	rest_of_other_pur_flexible_co2	0	Mt
Rest of other, from pur_rigid_co2	rest_of_other_pur_rigid_co2	0	Mt
Food films, from hdpe_co2	food_films_hdpe_co2	0	Mt
Food films, from ldpe_co2	food_films_ldpe_co2	0	Mt
Food films, from pet_co2	food_films_pet_co2	0	Mt
Food films, from pp_co2	food_films_pp_co2	0	Mt
Food films, from gpps_co2	food_films_gpps_co2	0	Mt
Food films, from pvc_co2	food_films_pvc_co2	0	Mt
Non-food films, from hdpe_co2	non-food_films_hdpe_co2	0	Mt
Non-food films, from ldpe_co2	non-food_films_ldpe_co2	0	Mt
Non-food films, from pet_co2	non-food_films_pet_co2	0	Mt
Non-food films, from pp_co2	non-food_films_pp_co2	0	Mt
Non-food films, from gpps_co2	non-food_films_gpps_co2	0	Mt
Non-food films, from pvc_co2	non-food_films_pvc_co2	0	Mt
Consumer non-food bags, from hdpe_co2	consumer_non-food_bags_hdpe_co2	0	Mt
Consumer non-food bags, from ldpe_co2	consumer_non-food_bags_ldpe_co2	0	Mt
Beverage bottles, from hdpe_co2	beverage_bottles_hdpe_co2	0	Mt
Beverage bottles, from pet_co2	beverage_bottles_pet_co2	0	Mt
Beverage bottles, from pp_co2	beverage_bottles_pp_co2	0	Mt
Containers for food, from hdpe_co2	containers_for_food_hdpe_co2	0	Mt
Containers for food, from ldpe_co2	containers_for_food_ldpe_co2	0	Mt
Containers for food, from pet_co2	containers_for_food_pet_co2	0	Mt
Containers for food, from pp_co2	containers_for_food_pp_co2	0	Mt
Containers for food, from gpps_co2	containers_for_food_gpps_co2	0	Mt
Containers for food, from pvc_co2	containers_for_food_pvc_co2	0	Mt
Containers for non-food, from hdpe_co2	containers_for_non-food_hdpe_co2	0	Mt
Containers for non-food, from ldpe_co2	containers_for_non-food_ldpe_co2	0	Mt
Containers for non-food, from pet_co2	containers_for_non-food_pet_co2	0	Mt
Containers for non-food, from pp_co2	containers_for_non-food_pp_co2	0	Mt
Containers for non-food, from gpps_co2	containers_for_non-food_gpps_co2	0	Mt
Containers for non-food, from pvc_co2	containers_for_non-food_pvc_co2	0	Mt
Other food packaging, from hdpe_co2	other_food_packaging_hdpe_co2	0	Mt
Other food packaging, from ldpe_co2	other_food_packaging_ldpe_co2	0	Mt
Other food packaging, from pet_co2	other_food_packaging_pet_co2	0	Mt
Other food packaging, from pp_co2	other_food_packaging_pp_co2	0	Mt
Other food packaging, from gpps_co2	other_food_packaging_gpps_co2	0	Mt
Other food packaging, from pvc_co2	other_food_packaging_pvc_co2	0	Mt
Rest of packaging, from hdpe_co2	rest_of_packaging_hdpe_co2	0	Mt
Rest of packaging, from ldpe_co2	rest_of_packaging_ldpe_co2	0	Mt
Rest of packaging, from pet_co2	rest_of_packaging_pet_co2	0	Mt
Rest of packaging, from pp_co2	rest_of_packaging_pp_co2	0	Mt
Rest of packaging, from gpps_co2	rest_of_packaging_gpps_co2	0	Mt
Rest of packaging, from pvc_co2	rest_of_packaging_pvc_co2	0	Mt
Rest of packaging, from pur_flexible_co2	rest_of_packaging_pur_flexible_co2	0	Mt
Rest of packaging, from pur_rigid_co2	rest_of_packaging_pur_rigid_co2	0	Mt
Textiles, from hdpe_co2	textiles_hdpe_co2	0	Mt
Textiles, from pet_co2	textiles_pet_co2	0	Mt
Textiles, from pp_co2	textiles_pp_co2	0	Mt
Transportation, from hdpe_co2	transportation_hdpe_co2	0	Mt
Transportation, from ldpe_co2	transportation_ldpe_co2	0	Mt
Transportation, from pp_co2	transportation_pp_co2	0	Mt
Transportation, from pvc_co2	transportation_pvc_co2	0	Mt
Transportation, from pur_flexible_co2	transportation_pur_flexible_co2	0	Mt
Transportation, from pur_rigid_co2	transportation_pur_rigid_co2	0	Mt
hdpe_mr, from mechanical recycling_co2	hdpe_mr_co2	0	Mt
ldpe_mr, from mechanical recycling_co2	ldpe_mr_co2	0	Mt
pet_mr, from mechanical recycling_co2	pet_mr_co2	0	Mt
pp_mr, from mechanical recycling_co2	pp_mr_co2	0	Mt
gpps_mr, from mechanical recycling_co2	gpps_mr_co2	0	Mt
pvc_mr, from mechanical recycling_co2	pvc_mr_co2	0	Mt
Buildings and construction, from hdpe_mr_co2	buildings_and_construction_hdpe_mr_co2	0	Mt
Buildings and construction, from ldpe_mr_co2	buildings_and_construction_ldpe_mr_co2	0	Mt
Buildings and construction, from pp_mr_co2	buildings_and_construction_pp_mr_co2	0	Mt
Buildings and construction, from gpps_mr_co2	buildings_and_construction_gpps_mr_co2	0	Mt
Buildings and construction, from pvc_mr_co2	buildings_and_construction_pvc_mr_co2	0	Mt
Medical and hygiene items, from hdpe_mr_co2	medical_and_hygiene_items_hdpe_mr_co2	0	Mt
Medical and hygiene items, from ldpe_mr_co2	medical_and_hygiene_items_ldpe_mr_co2	0	Mt
Medical and hygiene items, from pet_mr_co2	medical_and_hygiene_items_pet_mr_co2	0	Mt
Medical and hygiene items, from pp_mr_co2	medical_and_hygiene_items_pp_mr_co2	0	Mt
Medical and hygiene items, from gpps_mr_co2	medical_and_hygiene_items_gpps_mr_co2	0	Mt
Medical and hygiene items, from pvc_mr_co2	medical_and_hygiene_items_pvc_mr_co2	0	Mt
Rest of consumer products, from hdpe_mr_co2	rest_of_consumer_products_hdpe_mr_co2	0	Mt
Rest of consumer products, from ldpe_mr_co2	rest_of_consumer_products_ldpe_mr_co2	0	Mt
Rest of consumer products, from pet_mr_co2	rest_of_consumer_products_pet_mr_co2	0	Mt
Rest of consumer products, from pp_mr_co2	rest_of_consumer_products_pp_mr_co2	0	Mt
Rest of consumer products, from gpps_mr_co2	rest_of_consumer_products_gpps_mr_co2	0	Mt
Rest of consumer products, from pvc_mr_co2	rest_of_consumer_products_pvc_mr_co2	0	Mt
Electrical and electronic, from hdpe_mr_co2	electrical_and_electronic_hdpe_mr_co2	0	Mt
Electrical and electronic, from ldpe_mr_co2	electrical_and_electronic_ldpe_mr_co2	0	Mt
Electrical and electronic, from pp_mr_co2	electrical_and_electronic_pp_mr_co2	0	Mt
Electrical and electronic, from gpps_mr_co2	electrical_and_electronic_gpps_mr_co2	0	Mt
Electrical and electronic, from pvc_mr_co2	electrical_and_electronic_pvc_mr_co2	0	Mt
Mulch films, from ldpe_mr_co2	mulch_films_ldpe_mr_co2	0	Mt
Rest of other, from hdpe_mr_co2	rest_of_other_hdpe_mr_co2	0	Mt
Rest of other, from ldpe_mr_co2	rest_of_other_ldpe_mr_co2	0	Mt
Rest of other, from pp_mr_co2	rest_of_other_pp_mr_co2	0	Mt
Rest of other, from gpps_mr_co2	rest_of_other_gpps_mr_co2	0	Mt
Rest of other, from pvc_mr_co2	rest_of_other_pvc_mr_co2	0	Mt
Food films, from hdpe_mr_co2	food_films_hdpe_mr_co2	0	Mt
Food films, from ldpe_mr_co2	food_films_ldpe_mr_co2	0	Mt
Food films, from pet_mr_co2	food_films_pet_mr_co2	0	Mt
Food films, from pp_mr_co2	food_films_pp_mr_co2	0	Mt
Food films, from gpps_mr_co2	food_films_gpps_mr_co2	0	Mt
Food films, from pvc_mr_co2	food_films_pvc_mr_co2	0	Mt
Non-food films, from hdpe_mr_co2	non-food_films_hdpe_mr_co2	0	Mt
Non-food films, from ldpe_mr_co2	non-food_films_ldpe_mr_co2	0	Mt
Non-food films, from pet_mr_co2	non-food_films_pet_mr_co2	0	Mt
Non-food films, from pp_mr_co2	non-food_films_pp_mr_co2	0	Mt
Non-food films, from gpps_mr_co2	non-food_films_gpps_mr_co2	0	Mt
Non-food films, from pvc_mr_co2	non-food_films_pvc_mr_co2	0	Mt
Consumer non-food bags, from hdpe_mr_co2	consumer_non-food_bags_hdpe_mr_co2	0	Mt
Consumer non-food bags, from ldpe_mr_co2	consumer_non-food_bags_ldpe_mr_co2	0	Mt
Beverage bottles, from hdpe_mr_co2	beverage_bottles_hdpe_mr_co2	0	Mt
Beverage bottles, from pet_mr_co2	beverage_bottles_pet_mr_co2	0	Mt
Beverage bottles, from pp_mr_co2	beverage_bottles_pp_mr_co2	0	Mt
Containers for food, from hdpe_mr_co2	containers_for_food_hdpe_mr_co2	0	Mt
Containers for food, from ldpe_mr_co2	containers_for_food_ldpe_mr_co2	0	Mt
Containers for food, from pet_mr_co2	containers_for_food_pet_mr_co2	0	Mt
Containers for food, from pp_mr_co2	containers_for_food_pp_mr_co2	0	Mt
Containers for food, from gpps_mr_co2	containers_for_food_gpps_mr_co2	0	Mt
Containers for food, from pvc_mr_co2	containers_for_food_pvc_mr_co2	0	Mt
Containers for non-food, from hdpe_mr_co2	containers_for_non-food_hdpe_mr_co2	0	Mt
Containers for non-food, from ldpe_mr_co2	containers_for_non-food_ldpe_mr_co2	0	Mt
Containers for non-food, from pet_mr_co2	containers_for_non-food_pet_mr_co2	0	Mt
Containers for non-food, from pp_mr_co2	containers_for_non-food_pp_mr_co2	0	Mt
Containers for non-food, from gpps_mr_co2	containers_for_non-food_gpps_mr_co2	0	Mt
Containers for non-food, from pvc_mr_co2	containers_for_non-food_pvc_mr_co2	0	Mt
Other food packaging, from hdpe_mr_co2	other_food_packaging_hdpe_mr_co2	0	Mt
Other food packaging, from ldpe_mr_co2	other_food_packaging_ldpe_mr_co2	0	Mt
Other food packaging, from pet_mr_co2	other_food_packaging_pet_mr_co2	0	Mt
Other food packaging, from pp_mr_co2	other_food_packaging_pp_mr_co2	0	Mt
Other food packaging, from gpps_mr_co2	other_food_packaging_gpps_mr_co2	0	Mt
Other food packaging, from pvc_mr_co2	other_food_packaging_pvc_mr_co2	0	Mt
Rest of packaging, from hdpe_mr_co2	rest_of_packaging_hdpe_mr_co2	0	Mt
Rest of packaging, from ldpe_mr_co2	rest_of_packaging_ldpe_mr_co2	0	Mt
Rest of packaging, from pet_mr_co2	rest_of_packaging_pet_mr_co2	0	Mt
Rest of packaging, from pp_mr_co2	rest_of_packaging_pp_mr_co2	0	Mt
Rest of packaging, from gpps_mr_co2	rest_of_packaging_gpps_mr_co2	0	Mt
Rest of packaging, from pvc_mr_co2	rest_of_packaging_pvc_mr_co2	0	Mt
Textiles, from hdpe_mr_co2	textiles_hdpe_mr_co2	0	Mt
Textiles, from pet_mr_co2	textiles_pet_mr_co2	0	Mt
Textiles, from pp_mr_co2	textiles_pp_mr_co2	0	Mt
Transportation, from hdpe_mr_co2	transportation_hdpe_mr_co2	0	Mt
Transportation, from ldpe_mr_co2	transportation_ldpe_mr_co2	0	Mt
Transportation, from pp_mr_co2	transportation_pp_mr_co2	0	Mt
Transportation, from pvc_mr_co2	transportation_pvc_mr_co2	0	Mt
methanol, from pp_waste gasification_co2	methanol_co2	0	Mt
methanol, from ldpe_waste gasification_co2	methanol_co2	0	Mt
methanol, from hdpe_waste gasification_co2	methanol_co2	0	Mt
methanol, from gpps_waste gasification_co2	methanol_co2	0	Mt
1,4-BDO, from glucose fermentation, according to Leiva2023_biogenic_long	bdo_14_biogenic_long	0	Mt
benzene, from methanol-to-aromatics_biogenic_long	benzene_biogenic_long	0	Mt
butadiene, from ethanol to butadiene process_biogenic_long	butadiene_biogenic_long	0	Mt
carbon_monoxide, from partial condensation of syngas_biogenic_long	carbon_monoxide_biogenic_long	0	Mt
cellulose, from organosolv pre-treatment of forest residue, according to Nitzsche2016_biogenic_long	cellulose_biogenic_long	0	Mt
ethanol, from liquid hot water pre-treatment of forest residue, according to LiuF2021_biogenic_long	ethanol_biogenic_long	0	Mt
ethylene, from methanol-to-olefins_biogenic_long	ethylene_biogenic_long	0.710386	Mt
fdca, from cellulose via HMF_biogenic_long	fdca_biogenic_long	0	Mt
glucose, from organosolv pre-treatment of forest residue, according to Nitzsche2016_biogenic_long	glucose_biogenic_long	0	Mt
lactic acid, from steam explosion pre-treatment of forest residue, according to Mandegari2018_biogenic_long	lactic_acid_biogenic_long	0	Mt
methanol, from co2 hydrogenation_biogenic_long	methanol_biogenic_long	0	Mt
pbs, from 1,4-BDO and succinic acid_biogenic_long	pbs_biogenic_long	0	Mt
phb, from glucose fermentation_biogenic_long	phb_biogenic_long	0	Mt
propylene, from methanol-to-olefins_biogenic_long	propylene_biogenic_long	0.546451	Mt
p-xylene, from methanol-to-aromatics_biogenic_long	p-xylene_biogenic_long	0	Mt
succinic acid, from glucose, according to Leiva2023_biogenic_long	succinic_acid_biogenic_long	0	Mt
syngas, from forest residue gasification_biogenic_long	syngas_2_to_1_biogenic_long	0	Mt
tetrahydrofuran, from 1,4-BDO dehydrogenation_biogenic_long	tetrahydrofuran_biogenic_long	0	Mt
toluene, from methanol-to-aromatics_biogenic_long	toluene_biogenic_long	0	Mt
trimethylamine, from methanol and ammonia, mass balance only_biogenic_long	trimethylamine_biogenic_long	0	Mt
methanol, from forest residue gasification, with co2 capture, according to Charalambous_biogenic_long	methanol_biogenic_long	2.00564	Mt
acetic_acid, from methanol carbonylation_biogenic_long	acetic_acid_biogenic_long	0	Mt
adipic_acid, from phenol via cyclohexanol_biogenic_long	adipic_acid_biogenic_long	0	Mt
aniline, from nitrobenzene_biogenic_long	aniline_biogenic_long	0	Mt
butene_1, from ethylene by dimerization_biogenic_long	butene_1_biogenic_long	0.0499271	Mt
chlorobenzene, from benzene and chlorine_biogenic_long	chlorobenzene_biogenic_long	0	Mt
cumene, from benzene and propylene_biogenic_long	cumene_biogenic_long	0	Mt
dinitrotoluene, from toluene by nitration_biogenic_long	dinitrotoluene_biogenic_long	0	Mt
ethylbenzene, from benzene via liquid phase alkylation_biogenic_long	ethylbenzene_biogenic_long	0	Mt
ethylene, from ethanol dehydration_biogenic_long	ethylene_biogenic_long	0	Mt
ethylene_glycol, from ethylene via eo_biogenic_long	ethylene_glycol_biogenic_long	0	Mt
ethylene_oxide, from ethylene by oxygen oxidation_biogenic_long	ethylene_oxide_biogenic_long	0	Mt
formaldehyde, from methanol_biogenic_long	formaldehyde_biogenic_long	0	Mt
gpps, by continuous bulk polymerization_biogenic_long	gpps_biogenic_long	0	Mt
hdpe, by gas phase process_biogenic_long	hdpe_biogenic_long	0	Mt
hips, by continuous bulk polymerization_biogenic_long	hips_biogenic_long	0	Mt
ldpe, by gas phase process_biogenic_long	ldpe_biogenic_long	0.679898	Mt
nitrobenzene, from benzene by nitration_biogenic_long	nitrobenzene_biogenic_long	0	Mt
pbat, from aliphatic aromatic copolyester process_biogenic_long	pbat_biogenic_long	0	Mt
pef, from fdca_biogenic_long	pef_biogenic_long	0	Mt
pet, by tpa process_biogenic_long	pet_biogenic_long	0	Mt
phenol, from cumene_biogenic_long	phenol_biogenic_long	0	Mt
pla, by ring-opening polymerization_biogenic_long	pla_biogenic_long	0	Mt
polybutadiene, by solution process_biogenic_long	polybutadiene_biogenic_long	0	Mt
polymeric_mdi, by phosgenation_biogenic_long	polymeric_mdi_biogenic_long	0	Mt
polyol_polyester, from adipic acid and deg_biogenic_long	polyol_polyester_biogenic_long	0	Mt
polyol_polyether, from po and eo by semi-continuous process_biogenic_long	polyol_polyether_biogenic_long	0	Mt
pp, by gas phase process_biogenic_long	pp_biogenic_long	0.53837	Mt
propylene, from ethylene by dimerization and oct_biogenic_long	propylene_biogenic_long	0	Mt
propylene_oxide, by the hppo process_biogenic_long	propylene_oxide_biogenic_long	0	Mt
pur_flexible, from toluene diisocyanate and polyol_biogenic_long	pur_flexible_biogenic_long	0	Mt
pur_rigid, from polymeric MDI and polyol_biogenic_long	pur_rigid_biogenic_long	0	Mt
pvc, by suspension polymerization_biogenic_long	pvc_biogenic_long	0	Mt
styrene, from ethylbenzene by dehydrogenation_biogenic_long	styrene_biogenic_long	0	Mt
terephthalic_acid, from p-xylene by air oxidation_biogenic_long	terephthalic_acid_biogenic_long	0	Mt
toluene_diisocyanate, from dinitrotoluene by phosgenation_biogenic_long	toluene_diisocyanate_biogenic_long	0	Mt
vinyl_chloride, from ethylene by a balanced process_biogenic_long	vinyl_chloride_biogenic_long	0	Mt
diethylene_glycol, from ethylene via eo_biogenic_long	diethylene_glycol_biogenic_long	0	Mt
Buildings and construction, from hdpe_biogenic_long	buildings_and_construction_hdpe_biogenic_long	0	Mt
Buildings and construction, from ldpe_biogenic_long	buildings_and_construction_ldpe_biogenic_long	0	Mt
Buildings and construction, from pp_biogenic_long	buildings_and_construction_pp_biogenic_long	0	Mt
Buildings and construction, from gpps_biogenic_long	buildings_and_construction_gpps_biogenic_long	0	Mt
Buildings and construction, from pvc_biogenic_long	buildings_and_construction_pvc_biogenic_long	0	Mt
Buildings and construction, from pur_flexible_biogenic_long	buildings_and_construction_pur_flexible_biogenic_long	0	Mt
Buildings and construction, from pur_rigid_biogenic_long	buildings_and_construction_pur_rigid_biogenic_long	0	Mt
Medical and hygiene items, from hdpe_biogenic_long	medical_and_hygiene_items_hdpe_biogenic_long	0	Mt
Medical and hygiene items, from ldpe_biogenic_long	medical_and_hygiene_items_ldpe_biogenic_long	0	Mt
Medical and hygiene items, from pet_biogenic_long	medical_and_hygiene_items_pet_biogenic_long	0	Mt
Medical and hygiene items, from pp_biogenic_long	medical_and_hygiene_items_pp_biogenic_long	0.0864729	Mt
Medical and hygiene items, from gpps_biogenic_long	medical_and_hygiene_items_gpps_biogenic_long	0	Mt
Medical and hygiene items, from pvc_biogenic_long	medical_and_hygiene_items_pvc_biogenic_long	0	Mt
Medical and hygiene items, from hips_biogenic_long	medical_and_hygiene_items_hips_biogenic_long	0	Mt
Medical and hygiene items, from pur_flexible_biogenic_long	medical_and_hygiene_items_pur_flexible_biogenic_long	0	Mt
Medical and hygiene items, from pur_rigid_biogenic_long	medical_and_hygiene_items_pur_rigid_biogenic_long	0	Mt
Rest of consumer products, from hdpe_biogenic_long	rest_of_consumer_products_hdpe_biogenic_long	0	Mt
Rest of consumer products, from ldpe_biogenic_long	rest_of_consumer_products_ldpe_biogenic_long	0	Mt
Rest of consumer products, from pet_biogenic_long	rest_of_consumer_products_pet_biogenic_long	0	Mt
Rest of consumer products, from pp_biogenic_long	rest_of_consumer_products_pp_biogenic_long	0	Mt
Rest of consumer products, from gpps_biogenic_long	rest_of_consumer_products_gpps_biogenic_long	0	Mt
Rest of consumer products, from pvc_biogenic_long	rest_of_consumer_products_pvc_biogenic_long	0	Mt
Rest of consumer products, from hips_biogenic_long	rest_of_consumer_products_hips_biogenic_long	0	Mt
Rest of consumer products, from pur_flexible_biogenic_long	rest_of_consumer_products_pur_flexible_biogenic_long	0	Mt
Rest of consumer products, from pur_rigid_biogenic_long	rest_of_consumer_products_pur_rigid_biogenic_long	0	Mt
Electrical and electronic, from hdpe_biogenic_long	electrical_and_electronic_hdpe_biogenic_long	0	Mt
Electrical and electronic, from ldpe_biogenic_long	electrical_and_electronic_ldpe_biogenic_long	0	Mt
Electrical and electronic, from pp_biogenic_long	electrical_and_electronic_pp_biogenic_long	0	Mt
Electrical and electronic, from gpps_biogenic_long	electrical_and_electronic_gpps_biogenic_long	0	Mt
Electrical and electronic, from pvc_biogenic_long	electrical_and_electronic_pvc_biogenic_long	0	Mt
Electrical and electronic, from hips_biogenic_long	electrical_and_electronic_hips_biogenic_long	0	Mt
Electrical and electronic, from pur_flexible_biogenic_long	electrical_and_electronic_pur_flexible_biogenic_long	0	Mt
[truncated: 785 more rows]

## Sheet: Table S31_IDN
process	product_name	value	unit
[truncated: 1,089 more rows]

[truncated: 21 more sheets: Table S32_IND, Table S33_JPN, Table S34_KOR, Table S35_ME, Table S36_MEX, Table S37_NAF, Table S38_OCE, Table S39_RCAM, Table S40_RSAF, Table S41_RSAM, Table S42_RSAS, Table S43_RUS, Table S44_SEAS, Table S45_STAN, Table S46_TUR, Table S47_UKR, Table S48_USA, Table S49_WAF, Table S50_WEU, Table S51_World …]
